# Supplementary material for: Clec7a Worsens Long‐Term Outcomes after Ischemic Stroke by Aggravating Microglia‐Mediated Synapse Elimination
Source: Adv Sci (Weinh). 2024 Aug 1;11(36):2403064. doi: 10.1002/advs.202403064 (PMC11423142; doi:10.1002/advs.202403064)
Supplement: Supplementary file 2 — Supplemental Table 4 [file ADVS-11-2403064-s001.xlsx]

## Sheet: gene_diff_副本2
	logFC	AveExpr	t	P.Value	adj.P.Val	B
Oas1a	3.46449	4.28715	22.7756	1.84302e-06	0.0129904	5.93889
Rtp4	2.70738	5.05653	20.8199	2.94265e-06	0.0129904	5.65923
Actr3	1.16259	6.61203	20.6741	3.05234e-06	0.0129904	5.59818
ONT.24364	2.27223	3.3282	19.4318	4.21369e-06	0.0129904	5.12881
ONT.16497	-4.00564	0.0633318	-25.844	9.52647e-07	0.0121183	5.09902
ONT.7204	-3.64624	-0.117	-26.7742	7.91869e-07	0.0121183	5.06922
Gm49339	3.20036	6.55988	18.2913	5.76956e-06	0.0138285	4.9469
Fxyd5	2.36236	6.23648	18.0619	6.16015e-06	0.0138285	4.88541
Ifitm3	2.31284	7.01437	18.2026	5.91693e-06	0.0138285	4.86904
Ackr1	3.8391	-0.40092	26.0509	9.13758e-07	0.0121183	4.81094
ONT.951	-3.51976	-0.181504	-22.9466	1.7725e-06	0.0129904	4.71141
Msrb1	2.73169	4.84114	17.1635	8.02604e-06	0.0153145	4.6744
Tpm3-rs7	-5.21105	0.663451	-19.7559	3.86638e-06	0.0129904	4.60903
ONT.25327	3.8298	-0.409003	21.1781	2.6925e-06	0.0129904	4.37905
Slc2a6	4.18923	3.3097	16.8743	8.76441e-06	0.0153698	4.3705
Xaf1	1.81847	4.83553	16.127	1.10799e-05	0.0156604	4.34143
Ifi27l2a	3.69294	7.91871	16.7323	9.15652e-06	0.0153698	4.32621
Rabgef1	1.72319	4.35031	15.9195	1.18475e-05	0.0159522	4.28652
Slfn2	2.17963	6.39805	16.1852	1.08756e-05	0.0156604	4.25564
ONT.22570	-3.13159	1.21234	-19.7428	3.87978e-06	0.0129904	4.25092
Cltc	1.26283	7.67038	16.4964	9.85491e-06	0.0153698	4.22947
ONT.5446	-3.45395	1.37289	-19.2496	4.42522e-06	0.0129904	4.21781
ONT.21292	-3.23586	-0.320584	-19.353	4.30365e-06	0.0129904	4.21158
ONT.9616	-1.43141	4.68471	-15.5142	1.35362e-05	0.0159522	4.14465
ONT.19384	1.51083	4.70868	15.4579	1.37925e-05	0.0159522	4.11831
ONT.14710	-2.13917	2.29908	-16.4281	1.00688e-05	0.0153698	4.08189
Lrrc27	4.13052	-0.251767	17.5289	7.19578e-06	0.0152558	3.96752
Olfr362	-2.78621	-0.545674	-18.3051	5.74699e-06	0.0138285	3.91908
ONT.21381	-3.74082	-0.0661909	-16.5287	9.75568e-06	0.0153698	3.85588
ONT.1312	-3.06712	-0.409003	-17.2842	7.73958e-06	0.0153145	3.84551
Ifi204	3.2262	4.75594	14.4846	1.92893e-05	0.0166246	3.7895
Mical1	1.45671	4.34635	14.4194	1.97425e-05	0.0166246	3.76405
ONT.17562	1.37085	2.75575	14.385	1.99865e-05	0.0166246	3.71959
Renbp	0.96108	6.43042	14.772	1.7432e-05	0.0164903	3.71677
Eif4a1	1.47897	7.55947	15.0407	1.58845e-05	0.0159522	3.70499
ONT.15182	-4.06739	0.0923242	-15.3772	1.41703e-05	0.0159522	3.65304
Rab31	1.01609	5.53395	14.3654	2.01279e-05	0.0166246	3.64832
Sp100	2.45541	3.23439	13.9062	2.37892e-05	0.0166246	3.58088
Lmf2	1.51917	4.06958	13.7606	2.51118e-05	0.0166246	3.52944
Cd300lf	3.16541	2.70323	14.0015	2.29684e-05	0.0166246	3.52109
Ifi207	3.55438	4.59695	13.682	2.58624e-05	0.0166246	3.49999
Baiap2	1.91489	3.58439	13.6357	2.63167e-05	0.0166246	3.49597
Pimreg	4.7402	1.87738	15.1614	1.52428e-05	0.0159522	3.48914
Shisa5	1.38544	7.13221	14.2566	2.09311e-05	0.0166246	3.44004
P2ry2	3.4149	-0.618279	15.6363	1.29987e-05	0.0159522	3.42521
Irf7	4.00045	4.74375	13.4501	2.82351e-05	0.0166246	3.41009
Il2rg	2.16883	4.02712	13.4307	2.84453e-05	0.0166246	3.40894
Gla	2.52593	4.31429	13.4445	2.82953e-05	0.0166246	3.40507
Cep192	1.12942	3.89052	13.3921	2.88681e-05	0.0166246	3.39181
ONT.8722	-2.87822	-0.497422	-15.0886	1.56261e-05	0.0159522	3.37934
ONT.16391	-2.96991	-0.457254	-14.8705	1.68448e-05	0.0164828	3.35117
Tsfm	1.4273	3.10522	13.1496	3.1706e-05	0.0166246	3.30891
ONT.19921	-2.42393	-0.726959	-15.221	1.4937e-05	0.0159522	3.28185
Foxp4	3.02938	-0.807863	15.3405	1.43464e-05	0.0159522	3.26127
4933430I17Rik	3.02938	-0.807863	15.3405	1.43464e-05	0.0159522	3.26127
ENSMUSG00000087213(2810408I11Rik/Ensembl),NONMMUG000865.2(-/NONCODE)	3.61799	-0.517683	14.4931	1.92307e-05	0.0166246	3.23688
ONT.8496	2.29856	3.4732	12.936	3.44816e-05	0.0171074	3.2283
ONT.13991	-2.54897	-0.66653	-14.7256	1.77167e-05	0.0164903	3.21233
ONT.5800	-3.36339	-0.25608	-13.9443	2.34574e-05	0.0166246	3.20587
Rorb	-3.05631	-0.409003	-13.9412	2.34837e-05	0.0166246	3.15115
Asf1b	2.55949	2.7243	12.8179	3.61395e-05	0.0171074	3.14969
Cd72	3.30992	4.85731	12.8693	3.54077e-05	0.0171074	3.14801
ONT.23435	-3.61261	-0.138088	-13.5179	2.7516e-05	0.0166246	3.12335
ONT.7645	-3.13861	-0.368835	-13.7689	2.50339e-05	0.0166246	3.12197
Eif4e2	0.858018	6.32805	13.2841	3.00937e-05	0.0166246	3.11728
ONT.18467	4.03194	-0.304331	13.6011	2.66625e-05	0.0166246	3.0994
ONT.22911	-2.77105	-0.557851	-13.9477	2.34279e-05	0.0166246	3.08846
ONT.22597	-2.77105	-0.557851	-13.9477	2.34279e-05	0.0166246	3.08846
Apobec1	1.33348	6.66669	13.1419	3.18011e-05	0.0166246	3.02042
ONT.23554	-2.0946	5.10713	-12.6513	3.86435e-05	0.0171074	3.01654
Furin	1.22204	4.60099	12.5326	4.05523e-05	0.0171074	2.98083
ONT.11833	-2.5454	-0.66653	-13.6596	2.60804e-05	0.0166246	2.96656
ONT.9407	-1.15688	5.84809	-12.7653	3.69086e-05	0.0171074	2.95894
Plk1	5.68066	0.512939	12.6207	3.91255e-05	0.0171074	2.94726
ONT.8205	-3.05204	-0.409003	-13.1724	3.14246e-05	0.0166246	2.94651
ONT.3563	-3.05204	-0.409003	-13.1724	3.14246e-05	0.0166246	2.94651
ONT.21841	-3.05204	-0.409003	-13.1724	3.14246e-05	0.0166246	2.94651
Iqgap1	2.22809	5.02883	12.5054	4.10056e-05	0.0171074	2.94313
Clcn7	2.45158	4.07671	12.2752	4.50904e-05	0.0171074	2.93305
ONT.6178	3.70392	-0.469432	13.1439	3.17764e-05	0.0166246	2.91643
Cd44	2.19775	3.42372	12.1462	4.75908e-05	0.0171074	2.90601
ONT.2923	-2.86834	-0.5096	-13.147	3.17371e-05	0.0166246	2.90175
ONT.21768	-2.86834	-0.5096	-13.147	3.17371e-05	0.0166246	2.90175
ONT.522	-3.13312	-0.368835	-12.672	3.83217e-05	0.0171074	2.81448
ONT.18360	2.25037	2.87045	11.9169	5.24516e-05	0.0171074	2.81102
Cybb	1.95104	5.29085	12.1177	4.81638e-05	0.0171074	2.73012
ONT.9185	3.01942	-0.807863	12.9127	3.48012e-05	0.0171074	2.71391
Atp6v1c1	0.594704	7.63619	12.7264	3.74898e-05	0.0171074	2.71291
Gaa	1.45295	4.99197	12.0161	5.028e-05	0.0171074	2.70801
ONT.4423	-2.76475	-0.557851	-12.5277	4.06339e-05	0.0171074	2.70685
ONT.20241	-2.76475	-0.557851	-12.5277	4.06339e-05	0.0171074	2.70685
Tank	0.899809	4.36941	11.8358	5.43087e-05	0.0171074	2.68576
Lgals3bp	2.84905	7.29271	12.4718	4.15739e-05	0.0171074	2.66876
Plau	1.293	5.05817	11.9175	5.24368e-05	0.0171074	2.65159
ONT.5984	-3.04144	-0.422846	-12.1898	4.6727e-05	0.0171074	2.64926
ONT.17962	-3.34896	-0.269923	-12.0354	4.98695e-05	0.0171074	2.63932
ONT.5627	-3.54446	-0.164832	-11.9693	5.12906e-05	0.0171074	2.63897
Slitrk2	-2.53957	-0.66653	-12.3412	4.38719e-05	0.0171074	2.61018
ONT.8098	-2.53957	-0.66653	-12.3412	4.38719e-05	0.0171074	2.61018
ONT.12813	-2.95486	-0.457254	-12.0541	4.94749e-05	0.0171074	2.59546
Tmem104	1.77224	5.36558	11.8193	5.46964e-05	0.0171074	2.57632
ONT.7487	-2.62581	0.960355	-11.8508	5.39595e-05	0.0171074	2.53345
1600014C10Rik	1.26812	5.68781	11.825	5.45612e-05	0.0171074	2.53036
Milr1	1.60911	5.3313	11.7186	5.71332e-05	0.0171074	2.52875
Cab39	-1.25247	4.99668	-11.6081	5.99591e-05	0.0171074	2.52533
Gusb	1.23272	7.65457	12.3213	4.4236e-05	0.0171074	2.52402
Nr4a1	1.9549	6.70569	12.0442	4.96827e-05	0.0171074	2.52044
Tlr2	2.0041	6.75804	12.0044	5.053e-05	0.0171074	2.49544
Olfr344	-1.97155	2.95414	-11.1537	7.34529e-05	0.0180846	2.48117
Armc3	-1.34599	5.3017	-11.5737	6.08714e-05	0.0171074	2.47362
Helb	1.28719	2.4578	11.1007	7.52522e-05	0.0182446	2.45564
ONT.25319	-2.64921	-0.618279	-11.7806	5.56187e-05	0.0171074	2.4547
ONT.2188	-2.64921	-0.618279	-11.7806	5.56187e-05	0.0171074	2.4547
ONT.21572	-2.64921	-0.618279	-11.7806	5.56187e-05	0.0171074	2.4547
Syngr1	1.13168	7.99356	12.2611	4.53566e-05	0.0171074	2.45137
Sncb	-2.26791	-0.807863	-11.974	5.11883e-05	0.0171074	2.44864
Myo1f	0.98779	6.92148	11.9531	5.16444e-05	0.0171074	2.43597
Rab32	1.46491	5.08908	11.467	6.38079e-05	0.0173619	2.43363
ONT.13848	2.15864	0.34331	11.9051	5.27159e-05	0.0171074	2.4297
Rbms1	1.19107	3.25705	11.032	7.76611e-05	0.0184992	2.40481
ONT.19700	3.68885	-0.469432	11.4722	6.36604e-05	0.0173619	2.39779
ONT.4175	-1.84823	8.29364	-12.1759	4.70012e-05	0.0171074	2.39121
ONT.4474	-2.85462	-0.517683	-11.4925	6.30915e-05	0.0173619	2.39103
Cd74	1.95158	6.86434	11.8136	5.48304e-05	0.0171074	2.38787
Vim	2.45398	4.46451	11.1595	7.32623e-05	0.0180846	2.38092
ONT.22768	3.7707	-0.435023	11.3922	6.59679e-05	0.0173619	2.37902
Nusap1	4.00583	3.03805	10.9308	8.13779e-05	0.0184992	2.3743
Amdhd2	1.61728	4.73146	11.2357	7.07722e-05	0.0178861	2.36614
ONT.18117	-3.19434	-0.344499	-11.2902	6.90548e-05	0.0176864	2.36395
ONT.8723	-2.75786	-0.557851	-11.4281	6.49212e-05	0.0173619	2.35694
ONT.127	-2.75786	-0.557851	-11.4281	6.49212e-05	0.0173619	2.35694
Sephs1	1.02709	3.72232	11.003	7.87043e-05	0.0184992	2.35326
Cenph	4.52463	1.00171	11.1361	7.4044e-05	0.0181133	2.35095
ONT.388	-2.75666	-0.557851	-11.3971	6.58227e-05	0.0173619	2.34631
H2-Aa	1.22243	6.6104	11.6558	5.87177e-05	0.0171074	2.33075
H2-Ab1	1.92534	6.6642	11.6462	5.89646e-05	0.0171074	2.33036
Vps8	1.59509	3.78482	10.9404	8.10137e-05	0.0184992	2.32379
Api5	1.13054	4.85893	11.1873	7.23423e-05	0.018044	2.3182
ONT.18188	-3.11785	-0.374595	-11.0924	7.55372e-05	0.0182446	2.28486
Itgb2	1.25044	7.37332	11.7449	5.64844e-05	0.0171074	2.27915
Ifit2	4.34636	4.10971	10.7632	8.80052e-05	0.018951	2.27761
Gnpda2	-0.800071	5.81967	-11.3223	6.80656e-05	0.0176702	2.26989
ONT.3644	-1.93909	-0.969672	-11.5535	6.14148e-05	0.0171074	2.26936
ONT.3379	-1.93909	-0.969672	-11.5535	6.14148e-05	0.0171074	2.26936
Olfr1157	-1.93909	-0.969672	-11.5535	6.14148e-05	0.0171074	2.26936
Xkr5	1.96754	-1.33815	11.5959	6.02789e-05	0.0171074	2.26605
Sox7	1.96754	-1.33815	11.5959	6.02789e-05	0.0171074	2.26605
Rarg	1.96754	-1.33815	11.5959	6.02789e-05	0.0171074	2.26605
Plcxd2	1.96754	-1.33815	11.5959	6.02789e-05	0.0171074	2.26605
Pfkfb1	1.96754	-1.33815	11.5959	6.02789e-05	0.0171074	2.26605
ONT.12140	1.96754	-1.33815	11.5959	6.02789e-05	0.0171074	2.26605
Gpc1	1.96754	-1.33815	11.5959	6.02789e-05	0.0171074	2.26605
Efnb3	1.96754	-1.33815	11.5959	6.02789e-05	0.0171074	2.26605
Cpm	1.96754	-1.33815	11.5959	6.02789e-05	0.0171074	2.26605
Ccdc149	1.96754	-1.33815	11.5959	6.02789e-05	0.0171074	2.26605
BC048403	1.96754	-1.33815	11.5959	6.02789e-05	0.0171074	2.26605
Ptgs2	1.89376	4.54588	10.9659	8.00651e-05	0.0184992	2.25942
Tubgcp2	0.947298	4.42929	10.9108	8.21339e-05	0.0184992	2.22928
Lrrc25	1.14819	5.88376	11.2204	7.12621e-05	0.0178915	2.20346
ONT.4143	-3.39822	-0.245439	-10.8025	8.63925e-05	0.018951	2.19815
Lgals3	4.51091	5.67564	10.9135	8.2033e-05	0.0184992	2.19153
ONT.5317	-3.4027	-0.243179	-10.7694	8.77491e-05	0.018951	2.18543
ONT.24444	-1.99448	0.641073	-10.9666	8.00386e-05	0.0184992	2.18264
ONT.19405	-2.75283	-0.557851	-10.8619	8.40267e-05	0.0187242	2.15487
Cdkn2d	1.65128	4.13904	10.6535	9.26901e-05	0.0194354	2.14287
ONT.12369	2.51983	3.15373	10.4362	0.000102865	0.0197782	2.13557
ONT.7900	-3.26839	-0.300018	-10.5845	9.57865e-05	0.0197782	2.10266
Fuca1	0.626147	7.30275	11.3672	6.67079e-05	0.0174363	2.09348
Galnt7	1.09276	4.66312	10.6776	9.16332e-05	0.0193199	2.0812
ONT.19713	1.7138	1.34352	10.4618	0.000101604	0.0197782	2.06894
Ssrp1	0.773476	5.68622	10.9037	8.24082e-05	0.0184992	2.06191
Arpc1b	0.667623	9.25907	11.8175	5.47387e-05	0.0171074	2.05713
Sdc3	2.27912	4.10572	10.4369	0.00010283	0.0197782	2.04951
Tgoln1	0.655405	5.40636	10.7921	8.6818e-05	0.018951	2.03972
Ldhc	-2.10495	-0.888768	-10.7538	8.83936e-05	0.018951	2.02471
Oasl2	3.55197	3.34186	10.1953	0.000115739	0.0203541	2.02189
Ifitm2	1.8287	5.96342	10.8526	8.43918e-05	0.0187242	2.01352
Slamf7	1.781	1.91887	10.1791	0.000116667	0.0204232	2.01087
Parp11	1.4992	2.66885	10.1513	0.000118289	0.0205188	2.00504
ONT.10656	-2.26683	1.02275	-10.4554	0.000101915	0.0197782	2.00096
Tnf	2.21896	7.88819	11.3034	6.86458e-05	0.0176864	2.0008
Vmn1r209	-2.84983	-0.5096	-10.4308	0.000103136	0.0197782	2.00078
ONT.2047	-2.84983	-0.5096	-10.4308	0.000103136	0.0197782	2.00078
Cdk5r2	-2.84983	-0.5096	-10.4308	0.000103136	0.0197782	2.00078
Cox6a2	2.44321	3.47932	10.2011	0.000115403	0.0203541	1.99293
Slc35c1	1.61899	3.79504	10.2504	0.000112635	0.0203541	1.97057
Evi2	0.958792	5.88781	10.7728	8.76056e-05	0.018951	1.96738
Fut9	-2.26155	-0.807863	-10.524	9.86023e-05	0.0197782	1.96195
ONT.22809	-2.26743	1.02458	-10.3347	0.000108072	0.020288	1.95315
Tnip1	2.0035	3.24249	10.0991	0.000121402	0.0208122	1.95007
Ch25h	5.15951	2.80068	10.0847	0.000122276	0.0208122	1.94558
ONT.85	-2.38084	1.73873	-10.1516	0.000118274	0.0205188	1.94481
ONT.7405	3.75562	-0.435023	10.2218	0.000114235	0.0203541	1.93091
Ptp4a1	-0.777926	5.23143	-10.5165	9.89592e-05	0.0197782	1.92728
Exoc2	1.3522	4.46418	10.3275	0.000108452	0.020288	1.92496
Srsf6	-1.20624	5.18634	-10.4755	0.000100932	0.0197782	1.92171
Atp6v0d1	1.40127	5.57756	10.5591	9.69557e-05	0.0197782	1.90026
ENSMUSG00000097415(AU020206/Ensembl),NONMMUG038402.2(-/NONCODE)	1.39879	5.29009	10.4679	0.000101301	0.0197782	1.89035
Aunip	3.36612	-0.638755	10.2033	0.000115278	0.0203541	1.87996
Cdkn1a	2.48285	5.58945	10.4698	0.000101212	0.0197782	1.87825
Rbms3	-2.39301	-0.747435	-10.2389	0.000113272	0.0203541	1.8679
Frem1	-2.39301	-0.747435	-10.2389	0.000113272	0.0203541	1.8679
ONT.22972	-3.30758	2.07747	-9.96007	0.00013018	0.0211401	1.86492
Stil	3.90384	-0.378184	10.0187	0.000126392	0.0208122	1.85463
ONT.2647	-2.57186	2.49185	-9.83634	0.000138628	0.0218609	1.85273
Smim3	1.09733	5.95473	10.5371	9.79866e-05	0.0197782	1.83274
Esco2	2.97171	1.40021	9.96605	0.000129787	0.0211401	1.83235
ONT.23910	-2.04984	0.667817	-10.0363	0.000125278	0.0208122	1.82427
Tbc1d14	0.951526	5.84538	10.4774	0.000100841	0.0197782	1.8135
Anapc4	-0.766857	5.53406	-10.3765	0.000105891	0.0202051	1.80919
ONT.1241	3.89839	-0.366006	9.90395	0.000133934	0.0214911	1.80661
ONT.7387	2.16519	3.52472	9.85715	0.000137163	0.021756	1.79945
Tcf25	0.647883	6.85215	10.6872	9.1219e-05	0.0193199	1.79202
Atp7a	0.914798	5.07121	10.2454	0.000112909	0.0203541	1.79194
ONT.7435	-4.21981	0.170908	-9.75974	0.000144184	0.0223028	1.78754
Rabepk	-1.5801	5.5682	-10.2443	0.000112971	0.0203541	1.75298
ONT.563	-2.10132	-0.888768	-10.0166	0.000126525	0.0208122	1.74775
ONT.20492	-2.10132	-0.888768	-10.0166	0.000126525	0.0208122	1.74775
ONT.16193	-2.10132	-0.888768	-10.0166	0.000126525	0.0208122	1.74775
Frrs1	0.983897	5.48559	10.2498	0.000112669	0.0203541	1.73766
Kif22	2.95625	2.13304	9.61677	0.000155271	0.0230244	1.73563
Grn	1.45809	10.2112	11.4229	6.50717e-05	0.0173619	1.71776
Zbp1	3.40105	3.70318	9.6722	0.000150857	0.0228452	1.71669
ONT.16265	-2.83868	-0.517683	-9.75237	0.000144731	0.0223028	1.71556
Zmynd15	2.46047	-1.0925	10.0258	0.000125942	0.0208122	1.71307
Btla	2.46047	-1.0925	10.0258	0.000125942	0.0208122	1.71307
Adgrg5	2.46047	-1.0925	10.0258	0.000125942	0.0208122	1.71307
ONT.2214	-2.38976	-0.747435	-9.85386	0.000137393	0.021756	1.71221
Bst2	1.48587	7.20819	10.6048	9.48632e-05	0.0197782	1.70741
Gmnn	1.78823	3.6414	9.72198	0.000147018	0.0225322	1.70429
Dgkz	2.02472	4.60547	9.92598	0.000132445	0.0214169	1.70104
ONT.9527	-2.63151	-0.618279	-9.75617	0.000144449	0.0223028	1.69808
Kif20a	4.36044	1.97366	9.60955	0.000155857	0.0230244	1.69008
NONMMUG002349.2(-/NONCODE)	2.48661	1.00204	9.70534	0.000148289	0.022636	1.68342
Atp6v0c	1.12692	9.89531	11.2606	6.99819e-05	0.0178043	1.6781
C3	2.65141	2.83251	9.49132	0.000165837	0.0236141	1.66556
ONT.5838	-2.73274	-0.578111	-9.64516	0.000152992	0.0229252	1.6574
Cst7	3.30646	6.40383	10.2107	0.000114861	0.0203541	1.64947
Samd9l	1.68575	2.5234	9.45042	0.000169465	0.0236141	1.64776
Zfp655	1.07631	4.40048	9.81157	0.000140396	0.0220486	1.6438
Cenpe	4.23045	2.57242	9.4077	0.000173354	0.0236141	1.63007
Stat1	1.50136	6.26768	10.2358	0.000113445	0.0203541	1.62912
ONT.9789	-3.68702	-0.0899583	-9.45547	0.000169011	0.0236141	1.62811
Nup210l	2.45926	-1.0925	9.79487	0.000141604	0.022147	1.62225
ONT.4826	2.04085	2.62887	9.39725	0.000174321	0.0236141	1.61719
ONT.16917	-2.19546	2.04799	-9.37192	0.000176692	0.0236593	1.60899
ONT.12558	1.63811	3.85014	9.59719	0.000156866	0.0230244	1.60614
Ccl12	1.39331	8.5254	10.7419	8.88907e-05	0.0189511	1.60349
ONT.4372	3.72776	-0.453179	9.47582	0.000167202	0.0236141	1.60151
ONT.11618	-2.93077	-0.469432	-9.45368	0.000169172	0.0236141	1.58895
ONT.20349	-2.83321	-0.517683	-9.46963	0.000167749	0.0236141	1.58894
BC147527	1.65266	1.94994	9.31037	0.000182614	0.0238832	1.58506
ONT.18495	-1.63277	3.52579	-9.45439	0.000169108	0.0236141	1.58209
F7	3.45782	-0.598587	9.47954	0.000166873	0.0236141	1.57978
Sh3bp5l	-0.978647	4.55331	-9.6971	0.000148922	0.022642	1.57033
Pdzk1ip1	2.08062	1.20577	9.38233	0.000175713	0.0236141	1.5651
Plin2	3.42283	7.43279	10.3119	0.000109285	0.0203441	1.56022
Cyp4f18	2.96764	4.03711	9.486	0.000166304	0.0236141	1.55977
Plod1	0.939696	7.19623	10.3441	0.000107576	0.020288	1.55893
H2-M3	0.876549	5.17813	9.85725	0.000137156	0.021756	1.55784
Sigmar1	1.06137	4.76898	9.74961	0.000144937	0.0223028	1.55647
Fbxw5	1.45753	4.21697	9.60158	0.000156507	0.0230244	1.55561
Gm4951	1.53883	2.51976	9.27174	0.00018645	0.0238832	1.54917
Vps26a	0.921858	6.07546	10.0447	0.000124754	0.0208122	1.53951
ONT.24394	3.96534	-0.338016	9.28974	0.000184651	0.0238832	1.52794
ONT.4188	2.24972	0.634893	9.40184	0.000173895	0.0236141	1.51747
Pign	1.38723	3.6871	9.41025	0.000173119	0.0236141	1.51442
Phf11b	1.71223	4.74318	9.6427	0.000153187	0.0229252	1.51103
ONT.18327	-1.7968	0.546474	-9.33838	0.00017989	0.0238832	1.50618
Sirt6	1.7143	2.94939	9.23248	0.000190447	0.0238832	1.49763
Fignl1	3.34986	2.23519	9.14917	0.000199268	0.0238832	1.49689
ONT.783	-1.46813	2.4101	-9.14337	0.000199901	0.0238832	1.49057
ONT.16801	-3.37792	-0.253522	-9.18717	0.000195187	0.0238832	1.48568
Sh3bp1	1.26223	3.31781	9.28488	0.000185135	0.0238832	1.4839
ONT.9439	-1.69899	2.53198	-9.13557	0.000200754	0.0238832	1.48388
Cep250	0.833201	4.87349	9.65467	0.000152237	0.0229252	1.48384
Arhgap24	2.10971	3.44966	9.28049	0.000185573	0.0238832	1.48341
ONT.8014	-2.78845	1.28692	-9.21667	0.000192085	0.0238832	1.47964
Ints12	1.17287	4.54979	9.55366	0.000160484	0.0233755	1.47568
ONT.5463	2.09459	1.20845	9.16047	0.000198044	0.0238832	1.45912
Tmem171	2.21038	-1.21533	9.38209	0.000175735	0.0236141	1.44479
Itk	2.21038	-1.21533	9.38209	0.000175735	0.0236141	1.44479
Gjc1	2.21038	-1.21533	9.38209	0.000175735	0.0236141	1.44479
Ccdc38	2.21038	-1.21533	9.38209	0.000175735	0.0236141	1.44479
Cdc45	2.46547	1.50923	9.0876	0.000206099	0.0238832	1.44192
ONT.5784	-2.82933	-0.517683	-9.14839	0.000199353	0.0238832	1.43852
Ect2	3.83778	0.657641	9.07636	0.000207375	0.0238832	1.42918
Chaf1b	3.01713	1.4231	9.08509	0.000206383	0.0238832	1.42548
Ctsz	1.23952	10.5924	10.982	7.94706e-05	0.0184992	1.42099
ONT.18215	-1.9306	0.855148	-9.13983	0.000200287	0.0238832	1.41849
Actg1	0.967004	10.5266	10.947	8.07662e-05	0.0184992	1.41021
Cst3	-1.29933	15.5419	-12.6089	3.93132e-05	0.0171074	1.40419
Cks1b	2.26457	4.04079	9.25657	0.000187983	0.0238832	1.40034
Rgs10	-0.634433	10.7031	-10.9676	8.00003e-05	0.0184992	1.39719
Gas2l3	2.28636	3.05115	9.04726	0.000210724	0.0240642	1.39328
Dhx58	2.31447	3.38043	9.09513	0.000205248	0.0238832	1.38839
Htr2b	5.08884	0.995763	8.95569	0.000221685	0.0250728	1.38727
Dck	1.72388	3.74464	9.18695	0.00019521	0.0238832	1.38348
Ehd1	2.27413	3.55253	9.09908	0.000204804	0.0238832	1.36997
ONT.10893	2.24439	0.629133	9.08026	0.000206931	0.0238832	1.36993
ONT.17490	-2.0201	3.55406	-9.06729	0.000208412	0.0238842	1.36717
Cd93	2.41853	2.32718	8.91032	0.000227363	0.0252008	1.36606
Rgs3	0.959182	4.80268	9.41656	0.000172539	0.0236141	1.35499
ONT.240	-3.72897	-0.0680842	-8.90668	0.000227826	0.0252008	1.35446
Cd52	1.05867	8.75446	10.3524	0.000107145	0.020288	1.35101
ONT.11088	-2.02798	4.34647	-9.20336	0.000193477	0.0238832	1.34671
ONT.15645	-2.09576	-0.888768	-9.07353	0.000207698	0.0238832	1.34468
ONT.10765	-2.09576	-0.888768	-9.07353	0.000207698	0.0238832	1.34468
Olfr432	-2.09576	-0.888768	-9.07353	0.000207698	0.0238832	1.34468
Trim25	2.45885	4.01482	9.11078	0.000203495	0.0238832	1.32455
ONT.16314	1.38711	4.13953	9.15673	0.000198448	0.0238832	1.30286
Pvr	1.11339	2.71147	8.86875	0.000232718	0.0253742	1.30116
Nsmce2	0.686011	5.27454	9.44232	0.000170194	0.0236141	1.29871
Srsf1	-1.93463	3.42902	-8.9122	0.000227125	0.0252008	1.28618
Birc5	4.0689	2.97441	8.77378	0.000245519	0.0261812	1.28561
Cap1	1.15086	7.44347	9.90253	0.00013403	0.0214911	1.27391
ONT.14990	1.90013	3.34726	8.91367	0.000226939	0.0252008	1.27375
Sgta	0.604359	5.75297	9.51144	0.000164087	0.0236141	1.27048
Rbm3	1.05414	8.03925	10.0308	0.000125625	0.0208122	1.26717
Kif2c	4.31311	1.12976	8.74229	0.000249946	0.0261812	1.26252
Cracr2b	-1.19989	4.43434	-9.13337	0.000200996	0.0238832	1.26068
Cdc25b	2.51983	1.17836	8.76977	0.000246078	0.0261812	1.25653
Acd	1.19908	3.97288	9.04279	0.000211244	0.0240642	1.25435
Oasl1	3.15794	2.85429	8.73717	0.000250674	0.0261812	1.25122
ONT.19573	-1.28207	4.50536	-9.12766	0.000201624	0.0238832	1.24921
Ccr2	1.96572	2.40837	8.71987	0.000253154	0.0261812	1.2475
ONT.5856	-3.2296	-0.317755	-8.71994	0.000253145	0.0261812	1.24374
ONT.24239	1.23621	1.91932	8.67971	0.000259026	0.0264401	1.24035
Kif14	4.20954	0.315237	8.68878	0.000257686	0.0264401	1.23807
Myo1e	2.14261	4.63154	9.13302	0.000201034	0.0238832	1.23692
Gcnt1	0.795518	6.42957	9.6014	0.000156522	0.0230244	1.22987
Dab2	1.90218	4.95071	9.19808	0.000194033	0.0238832	1.22043
Got1	0.826432	5.1453	9.2781	0.000185812	0.0238832	1.2194
ONT.22679	-1.19471	2.84369	-8.72337	0.000252651	0.0261812	1.21443
Exoc1	0.835251	4.58126	9.12998	0.000201368	0.0238832	1.21316
Sar1a	0.577985	5.50216	9.35081	0.000178697	0.0238441	1.20967
ONT.11060	3.8587	-0.40237	8.6542	0.000262837	0.0266968	1.20312
Cfb	4.3436	3.85225	8.73473	0.000251022	0.0261812	1.19699
Kitl	1.05628	4.84509	9.16195	0.000197885	0.0238832	1.19587
Plpp6	-1.13373	3.4386	-8.80158	0.000241687	0.0260201	1.1947
ONT.20218	1.65158	2.37858	8.62005	0.000268046	0.0270613	1.1867
Prmt1	1.14792	4.87984	9.14529	0.000199691	0.0238832	1.18175
Khk	-0.530977	6.57561	-9.53863	0.000161756	0.0234712	1.17698
Rap2b	1.64581	4.20076	8.93778	0.000223906	0.0251851	1.16609
Sox4	-0.578182	5.18428	-9.18429	0.000195492	0.0238832	1.16318
Ecm1	5.70378	2.35465	8.55379	0.0002785	0.0273641	1.16144
Ccnb1	4.54764	2.47529	8.5263	0.000282979	0.0273641	1.15558
Abcc3	1.54006	5.46404	9.22519	0.0001912	0.0238832	1.1503
ONT.18256	-1.06836	2.42616	-8.55534	0.000278251	0.0273641	1.14732
Actn4	1.71967	4.43661	8.95257	0.000222069	0.0250728	1.14197
Xdh	4.17619	3.05748	8.52497	0.000283198	0.0273641	1.1384
Gng12	1.24252	5.45442	9.2113	0.000192646	0.0238832	1.13778
Chtf18	3.53014	-0.564179	8.54904	0.000279269	0.0273641	1.13313
ONT.12038	-2.37762	-0.747435	-8.58033	0.000274257	0.0273641	1.12721
ONT.10018	-2.37762	-0.747435	-8.58033	0.000274257	0.0273641	1.12721
Elmo2	2.10758	4.23708	8.85651	0.000234323	0.0254764	1.12425
Map3k8	1.45515	5.07688	9.07879	0.000207099	0.0238832	1.11665
ONT.2403	-2.98867	-0.453179	-8.49122	0.000288818	0.0273641	1.11291
ONT.20515	5.0822	0.228302	8.44505	0.000296719	0.0276181	1.1099
ONT.2710	4.24834	-0.193094	8.4476	0.000296277	0.0276181	1.10365
ONT.3544	-2.04352	0.667817	-8.49119	0.000288824	0.0273641	1.10096
Thbd	3.00963	1.42692	8.44665	0.000296442	0.0276181	1.09514
Snx10	0.928297	5.89307	9.24789	0.000188867	0.0238832	1.09191
ONT.13780	-2.49357	-0.699184	-8.48606	0.000289689	0.0273641	1.08503
Carnmt1	-2.49357	-0.699184	-8.48606	0.000289689	0.0273641	1.08503
Nampt	1.06879	4.40903	8.87432	0.000231992	0.02537	1.08339
ONT.22492	2.56271	0.790644	8.4547	0.000295048	0.0276181	1.07371
Bub1	4.88929	1.42569	8.36809	0.000310466	0.0281371	1.06266
Tmem140	0.687018	5.84698	9.18655	0.000195252	0.0238832	1.05882
Prc1	5.4942	2.90205	8.34659	0.000314438	0.0281736	1.05391
Msr1	3.00072	3.65146	8.55313	0.000278607	0.0273641	1.04994
Car13	3.74666	0.0826566	8.35691	0.000312525	0.0281736	1.04963
Rpap1	2.2318	1.82024	8.33222	0.000317129	0.0281736	1.04551
ONT.22282	-1.28964	2.66516	-8.40756	0.000303325	0.0280278	1.04153
ONT.9201	1.18292	4.94524	8.92869	0.000225044	0.0251851	1.03765
ONT.25842	-1.0378	3.33299	-8.5235	0.00028344	0.0273641	1.03322
Plec	2.32353	3.06508	8.44742	0.000296308	0.0276181	1.03134
Top2a	4.13364	4.79869	8.67906	0.000259122	0.0264401	1.02422
Cd209a	2.33659	2.06581	8.30388	0.00032251	0.0281736	1.02416
Hpgd	-1.13268	9.7309	-10.0052	0.000127248	0.0208413	1.01474
ONT.19692	3.1624	1.50066	8.29602	0.000324024	0.0281736	1.01394
ONT.20501	-3.51486	0.339302	-8.26382	0.000330306	0.0283261	1.00341
Tgfa	0.715667	3.56578	8.55269	0.000278679	0.0273641	1.0022
ONT.9245	-1.60957	2.68101	-8.32354	0.000318765	0.0281736	0.995282
ONT.2020	2.62522	-1.0116	8.37423	0.000309342	0.0281371	0.991542
ONT.1460	2.62522	-1.0116	8.37423	0.000309342	0.0281371	0.991542
Btnl2	2.62522	-1.0116	8.37423	0.000309342	0.0281371	0.991542
F13a1	1.87568	5.17837	8.87414	0.000232015	0.02537	0.982803
Zfp947	3.07518	-0.780088	8.30657	0.000321995	0.0281736	0.981995
ONT.10441	-2.9218	3.34018	-8.3375	0.000316138	0.0281736	0.980438
ONT.9711	2.54055	2.00024	8.21938	0.000339212	0.0287667	0.977708
Ssh3	1.94885	3.04419	8.3644	0.000311144	0.0281371	0.971443
Nceh1	2.83604	4.91701	8.73257	0.000251331	0.0261812	0.970348
ONT.18889	1.7894	6.08308	9.07283	0.000207778	0.0238832	0.969335
2610528A11Rik	-0.895384	4.94176	-8.79892	0.000242051	0.0260201	0.966051
Srp68	0.768468	4.09418	8.59871	0.000271361	0.0272518	0.953188
ONT.7333	1.59142	1.7351	8.16235	0.00035106	0.0289323	0.944243
ONT.11914	4.14455	1.04422	8.15185	0.000353296	0.0289323	0.936053
ONT.13941	0.899687	2.84212	8.29563	0.000324098	0.0281736	0.934946
ONT.11092	-2.89875	-0.483274	-8.16784	0.000349898	0.0289323	0.934216
ONT.24324	-2.37326	-0.747435	-8.20363	0.000342436	0.028812	0.930788
Pck2	0.980019	5.236	8.83471	0.000237214	0.0257175	0.930515
ONT.19179	2.16697	4.08412	8.501	0.000287175	0.0273641	0.924331
Atad2	1.90355	3.08982	8.2883	0.000325517	0.0282327	0.916763
Dpy19l4	1.08292	5.06203	8.76064	0.000247355	0.0261812	0.911142
Rnf114	0.832846	5.6373	8.87864	0.000231431	0.02537	0.896604
ONT.19430	1.21135	5.33795	8.79964	0.000241953	0.0260201	0.895678
Cenpw	1.54109	3.12254	8.27397	0.00032831	0.0283261	0.89523
1700001C02Rik	-2.48728	-0.699184	-8.12076	0.000360009	0.0293561	0.890636
Rapgef5	-1.15907	5.30194	-8.7569	0.000247881	0.0261812	0.890358
ONT.11090	-3.05115	2.45616	-8.07486	0.000370198	0.0298678	0.890107
Hspa2	1.04602	3.5706	8.37303	0.00030956	0.0281371	0.889634
ONT.10999	-1.90778	1.90366	-8.0598	0.000373616	0.0300167	0.884817
Morf4l2	-0.449237	6.10479	-8.95898	0.000221279	0.0250728	0.88324
Zdhhc4	0.713382	4.73645	8.64003	0.000264984	0.0268232	0.879656
Lrrk1	1.15411	4.24229	8.51101	0.000285507	0.0273641	0.878422
Pyroxd2	1.8657	3.32833	8.27753	0.000327614	0.0283261	0.878297
Scnn1a	2.21361	-1.21533	8.17137	0.000349154	0.0289323	0.875739
Hist1h2bf	2.21361	-1.21533	8.17137	0.000349154	0.0289323	0.875739
Depdc1a	2.21361	-1.21533	8.17137	0.000349154	0.0289323	0.875739
ONT.9745	4.02018	2.29171	8.03907	0.000378379	0.0301679	0.873046
ONT.17846	-0.852317	7.07055	-9.13841	0.000200443	0.0238832	0.865725
Ppard	1.81954	2.80878	8.1585	0.000351877	0.0289323	0.86437
Slc23a2	1.42453	3.71932	8.34932	0.000313931	0.0281736	0.859107
Dcakd	1.33343	4.4765	8.52961	0.000282436	0.0273641	0.857384
ONT.17214	3.02728	3.77328	8.27019	0.000329051	0.0283261	0.853997
ONT.19628	-1.79627	2.7105	-8.07941	0.000369173	0.0298678	0.843811
Ckap2l	3.32056	2.37968	8.00559	0.000386225	0.0303899	0.842718
ONT.4975	-2.11752	2.35208	-7.98342	0.000391526	0.0304926	0.822378
ONT.15115	-1.25722	2.58299	-8.02841	0.000380857	0.0301679	0.809623
Itga5	2.11696	4.53728	8.42518	0.0003002	0.0278468	0.801665
Cd244a	3.80987	1.65518	7.91731	0.00040785	0.0311035	0.797093
Trpm6	2.21412	-1.21533	8.02091	0.000382613	0.0301679	0.796787
ONT.4602	2.21412	-1.21533	8.02091	0.000382613	0.0301679	0.796787
Gm20489	2.21412	-1.21533	8.02091	0.000382613	0.0301679	0.796787
Egln3	2.21412	-1.21533	8.02091	0.000382613	0.0301679	0.796787
Pianp	3.54247	-0.0220153	7.89994	0.00041227	0.0311545	0.785446
ONT.8616	-2.48601	-0.699184	-7.92178	0.00040672	0.0311035	0.779942
Saa3	5.84275	2.42729	7.86523	0.000421275	0.0314708	0.768473
Bcl2a1b	1.153	8.32818	9.27046	0.000186579	0.0238832	0.767916
AB124611	1.60651	4.54623	8.40069	0.000304553	0.0280733	0.767854
Dnmt1	1.08942	4.89685	8.49774	0.000287721	0.0273641	0.765713
ONT.21126	-2.67069	1.38689	-7.86161	0.000422228	0.0314708	0.760699
Ifit3	3.33424	5.65322	8.54944	0.000279205	0.0273641	0.757445
Ep300	0.95659	4.6272	8.42271	0.000300636	0.0278468	0.756924
Ccdc18	1.81246	1.22649	7.84458	0.000426742	0.0317453	0.753893
Pml	1.94256	2.93845	7.99696	0.000388278	0.0304517	0.746885
Icosl	1.67974	5.01335	8.47279	0.000291941	0.0275088	0.743258
ONT.7094	2.78783	-0.930691	7.87872	0.000417747	0.0314708	0.73627
ONT.21336	1.81428	2.57085	7.91494	0.00040845	0.0311035	0.733023
ONT.13736	-1.18908	4.44531	-8.30161	0.000322947	0.0281736	0.72897
Scmh1	1.02011	3.36061	8.07592	0.000369958	0.0298678	0.724461
Pax6	-2.22268	-0.828339	-7.83295	0.000429857	0.0317911	0.719198
ONT.25148	-1.75522	0.768213	-7.81029	0.000436005	0.0319393	0.718476
ONT.12801	-3.37008	0.796169	-7.77565	0.000445603	0.0322678	0.714247
ONT.13401	2.14802	2.17393	7.81687	0.000434208	0.0319364	0.713754
Myo9b	1.49878	3.81194	8.14555	0.000354642	0.0289804	0.71176
Cxcl2	2.21184	6.37387	8.71407	0.000253992	0.0261969	0.707301
Ccl5	2.60866	5.51452	8.49008	0.00028901	0.0273641	0.706783
Dock2	1.02129	6.45379	8.76242	0.000247105	0.0261812	0.703579
B4galnt1	2.05391	2.39289	7.82072	0.000433161	0.0319364	0.694695
Pak1ip1	0.755997	4.86561	8.37577	0.00030906	0.0281371	0.685753
ONT.10800	-3.26778	0.746271	-7.72285	0.000460717	0.0324389	0.68186
ONT.5086	2.6524	2.39176	7.77794	0.000444961	0.0322678	0.681793
Cenpa	3.21068	3.40861	7.91233	0.000409112	0.0311035	0.674871
Phf2	1.74026	1.89298	7.73499	0.000457188	0.0323485	0.673538
Cd180	1.423	5.81351	8.56319	0.000276989	0.0273641	0.672587
Psat1	1.95533	5.68547	8.51113	0.000285486	0.0273641	0.670483
Ambra1	1.22113	3.3776	7.98414	0.000391353	0.0304926	0.663215
ONT.6226	1.0967	4.91954	8.34529	0.000314681	0.0281736	0.660805
ONT.8654	-1.57328	5.83538	-8.50791	0.000286022	0.0273641	0.657262
Hlf	-2.02796	0.905957	-7.68665	0.000471427	0.0326588	0.650227
Igsf23	2.78529	-0.930691	7.71819	0.000462081	0.032475	0.646121
Cenps	1.3869	2.18899	7.73631	0.000456808	0.0323485	0.646103
ENSMUSG00000085148(Mir22hg/Ensembl),NONMMUG006746.2(-/NONCODE),ENSMUSG00000085148(Mir22hg/Ensembl),NONMMUG006746.2(-/NONCODE)	1.50153	2.25254	7.73162	0.000458165	0.0323485	0.638974
Snta1	-2.32986	2.3891	-7.69328	0.000469445	0.0326588	0.638939
ONT.6388	-1.1455	1.8972	-7.66208	0.000478864	0.0330057	0.628575
Kifc1	4.2526	0.333393	7.62561	0.000490159	0.0333955	0.621334
ONT.12662	-3.33413	0.780134	-7.61873	0.000492322	0.0334306	0.617579
ONT.2910	-1.58084	2.11714	-7.6524	0.000481832	0.033131	0.615049
Slx4	0.993231	2.849	7.80725	0.000436838	0.0319393	0.614288
Gm21962	-2.46162	1.9408	-7.60331	0.000497218	0.0334945	0.604889
Slc35f6	0.96034	5.16808	8.32309	0.00031885	0.0281736	0.604669
Rps15	-0.775103	10.6737	-9.57729	0.000158508	0.0231762	0.602437
Ddx39	1.16639	5.44363	8.36675	0.000310712	0.0281371	0.593853
ONT.18683	2.13908	1.50851	7.58159	0.000504208	0.0335135	0.593553
ONT.19219	-1.48127	0.383478	-7.60195	0.000497652	0.0334945	0.590242
ONT.9722	-1.08614	2.94594	-7.74059	0.000455572	0.0323485	0.571832
Atp1a3	2.50241	2.94414	7.6984	0.000467918	0.0326588	0.563708
Ryk	-1.13608	2.31572	-7.61568	0.000493286	0.0334365	0.562939
Med15	1.07532	2.96471	7.73873	0.000456109	0.0323485	0.553005
Ap2s1	1.50092	5.33039	8.26757	0.000329565	0.0283261	0.550491
Adar	1.80324	3.88272	7.90897	0.000409965	0.0311035	0.548392
ONT.11087	-2.14707	1.94248	-7.49546	0.000533096	0.0345399	0.532317
Fyco1	0.665334	5.52132	8.29842	0.000323561	0.0281736	0.530312
ONT.12870	1.19573	1.08309	7.47747	0.000539375	0.034662	0.528514
Mtm1	1.31532	3.37273	7.78058	0.000444223	0.0322678	0.526633
P2ry6	0.874803	7.28709	8.65288	0.000263037	0.0266968	0.513434
Tubb6	2.20985	4.03863	7.87259	0.000419346	0.0314708	0.512823
ONT.17526	-3.86375	0.520454	-7.45148	0.000548596	0.0349124	0.508185
ONT.450	-2.15339	3.35406	-7.67033	0.000476351	0.0329321	0.505323
Fbxw17	0.705236	3.23918	7.73096	0.000458357	0.0323485	0.504661
ONT.13445	1.671	7.55255	8.68105	0.000258828	0.0264401	0.503069
Slc35e4	1.28435	1.84701	7.47705	0.000539522	0.034662	0.501813
Hspa1b	-2.03549	6.14516	-8.32252	0.000318958	0.0281736	0.500862
Rab7b	4.20303	3.56754	7.61209	0.000494423	0.0334542	0.500187
Ctla2b	2.47435	3.77326	7.76268	0.00044926	0.0322757	0.488463
Flad1	0.911065	3.94543	7.86283	0.000421906	0.0314708	0.486158
ONT.23553	-1.59094	2.58449	-7.52621	0.000522566	0.0342061	0.485217
ONT.1393	-1.49801	1.73779	-7.41644	0.000561324	0.0351112	0.481434
Ccdc91	0.901942	3.01089	7.64368	0.000484523	0.0332561	0.479102
Erp44	0.793489	5.62791	8.242	0.000334644	0.028506	0.476171
Gpalpp1	0.767979	4.71638	8.02824	0.000380897	0.0301679	0.473143
ONT.10750	1.03893	5.59302	8.22449	0.000338174	0.0287425	0.472014
ONT.4820	-2.66796	2.0414	-7.39637	0.00056877	0.0352361	0.469948
Atp6v1b2	1.12811	5.443	8.17697	0.000347977	0.0289323	0.463906
Plekhm1	1.75689	3.22244	7.63573	0.000486993	0.0333256	0.458264
Rpl5	-0.458481	8.73516	-8.87421	0.000232006	0.02537	0.455551
Blm	1.03101	3.71758	7.76028	0.000449942	0.0322757	0.453396
ONT.24291	-1.09215	3.04058	-7.58495	0.000503119	0.0335135	0.451415
ONT.10017	-3.13081	-0.36476	-7.35497	0.000584502	0.0352382	0.451133
Stxbp2	0.700279	5.6841	8.20562	0.000342027	0.028812	0.441894
ONT.18594	-1.0555	4.2727	-7.84066	0.000427789	0.0317613	0.437496
ONT.11730	-2.99838	0.0826566	-7.33174	0.000593552	0.0352382	0.435826
Spc24	3.16093	1.37336	7.32604	0.0005958	0.0352382	0.432564
St6gal1	0.968872	4.54155	7.91892	0.000407443	0.0311035	0.427917
Fam102b	-1.5381	9.29007	-8.93302	0.000224501	0.0251851	0.426636
Plk2	2.35099	4.45151	7.83522	0.000429247	0.0317911	0.424258
Washc5	2.64974	2.7519	7.45378	0.000547774	0.0349124	0.423827
ONT.518	-1.68161	2.47743	-7.40806	0.000564421	0.0351378	0.419066
ONT.11068	1.73295	3.15674	7.56313	0.000510244	0.0335145	0.416696
Opa1	0.910259	4.63665	7.92528	0.00040584	0.0311035	0.415958
Olfr767	-2.41477	2.90154	-7.43619	0.00055411	0.0349124	0.415596
ONT.6593	-2.86699	-0.513607	-7.29924	0.000606491	0.0352382	0.414713
ONT.6341	-3.05605	0.112752	-7.29929	0.000606471	0.0352382	0.414511
Mgrn1	0.835441	5.14568	8.03872	0.00037846	0.0301679	0.411688
Hmmr	4.64891	2.52034	7.30357	0.000604751	0.0352382	0.407083
Ddx60	2.07909	4.19947	7.76458	0.000448723	0.0322757	0.405266
ONT.2068	1.72058	0.369635	7.31102	0.000601763	0.0352382	0.40392
ONT.4640	-2.57724	-0.659016	-7.2861	0.000611819	0.0352382	0.403122
ONT.21927	-2.57724	-0.659016	-7.2861	0.000611819	0.0352382	0.403122
Fgl2	2.98603	2.32335	7.33758	0.000591264	0.0352382	0.403107
Traf7	0.993474	4.2606	7.80709	0.000436882	0.0319393	0.396076
ONT.12238	4.16634	0.52793	7.2677	0.000619367	0.0352382	0.391979
Skiv2l	1.18018	2.86005	7.47714	0.000539491	0.034662	0.386994
Entpd7	1.66642	3.99189	7.70053	0.000467285	0.0326588	0.380687
Olr1	3.45511	3.1748	7.41419	0.000562155	0.0351112	0.376103
Tacc3	2.75874	3.53077	7.51905	0.000524995	0.0343063	0.366178
Capg	1.53175	6.13469	8.16468	0.000350567	0.0289323	0.355978
Creb3l1	1.24367	1.99229	7.27974	0.000614414	0.0352382	0.354037
ONT.24229	-1.32088	1.04396	-7.20469	0.000646065	0.0352382	0.353903
Mosmo	-1.32088	1.04396	-7.20469	0.000646065	0.0352382	0.353903
ONT.20561	-2.5903	-0.638755	-7.2052	0.000645843	0.0352382	0.352433
ONT.12797	-1.07443	1.86152	-7.23812	0.000631736	0.0352382	0.347049
ONT.1774	-2.46956	-0.699184	-7.19515	0.000650223	0.0352382	0.344396
ONT.10473	-2.46956	-0.699184	-7.19515	0.000650223	0.0352382	0.344396
ONT.5787	-2.97918	1.79174	-7.19348	0.000650953	0.0352382	0.344301
Atp6v0a1	1.06869	6.81444	8.29963	0.000323328	0.0281736	0.342516
Spag5	2.7522	-0.951167	7.20686	0.000645123	0.0352382	0.341549
Il23a	2.61026	-1.0116	7.21045	0.000643569	0.0352382	0.341127
ONT.23022	1.83497	2.22104	7.27698	0.000615547	0.0352382	0.339604
Dpep2	3.71426	0.840897	7.18087	0.000656508	0.0352382	0.337665
ONT.1660	2.9139	-0.870262	7.19072	0.000652165	0.0352382	0.33513
Pgap2	0.864416	4.42894	7.76209	0.000449429	0.0322757	0.334551
Tprgl	-1.6172	2.47555	-7.28749	0.000611254	0.0352382	0.332717
ONT.24938	-0.968077	2.93702	-7.39841	0.00056801	0.0352361	0.331216
Vmn2r25	-1.69896	-1.0925	-7.19093	0.000652071	0.0352382	0.32565
Spry4	-1.69896	-1.0925	-7.19093	0.000652071	0.0352382	0.32565
Olfr668	-1.69896	-1.0925	-7.19093	0.000652071	0.0352382	0.32565
Olfr420	-1.69896	-1.0925	-7.19093	0.000652071	0.0352382	0.32565
Gm42957	-1.69896	-1.0925	-7.19093	0.000652071	0.0352382	0.32565
Stom	2.21945	3.88075	7.57064	0.000507777	0.0335135	0.324887
Usp24	-0.743862	4.0192	-7.6348	0.000487283	0.0333256	0.324857
ONT.19787	-3.26312	0.219844	-7.16042	0.000665627	0.0352382	0.321279
Tpx2	4.41206	2.20039	7.16172	0.000665044	0.0352382	0.31904
ONT.21157	1.64542	2.88882	7.37396	0.000577223	0.0352382	0.318585
ONT.24350	-2.93398	0.0525612	-7.14924	0.000670679	0.0352382	0.316558
ONT.5589	-2.03219	4.92792	-7.76761	0.000447868	0.0322757	0.315464
Sp140	0.913859	5.24279	7.92119	0.000406869	0.0311035	0.314481
ONT.15413	-1.07451	3.4168	-7.46885	0.000542411	0.0347307	0.313198
Aida	1.01124	3.87174	7.59547	0.00049973	0.0335135	0.310754
ONT.18303	-2.8849	1.98732	-7.1395	0.000675117	0.0352382	0.302742
ONT.7839	-3.21258	0.190305	-7.13044	0.000679276	0.0352382	0.301732
Acot9	0.762932	4.33531	7.69184	0.000469874	0.0326588	0.298996
ONT.6538	-0.750913	4.68963	-7.75365	0.00045183	0.0323485	0.297196
Tmx1	0.696693	6.13272	8.08695	0.000367483	0.0298678	0.291263
Rhov	2.75067	-0.951167	7.12456	0.000681988	0.0352382	0.290313
ONT.15306	-2.21193	-0.828339	-7.11523	0.000686322	0.0352382	0.289274
Olfr1437	-2.21193	-0.828339	-7.11523	0.000686322	0.0352382	0.289274
Med23	1.31615	2.9374	7.35065	0.000586175	0.0352382	0.287894
Tjap1	1.11551	2.79674	7.31936	0.000598443	0.0352382	0.282422
ONT.10576	-1.4143	2.01004	-7.146	0.000672154	0.0352382	0.277683
ONT.4956	2.01504	1.29295	7.09104	0.000697712	0.0352382	0.277516
Jam3	-1.09147	3.8354	-7.5097	0.000528191	0.0344154	0.275816
Cenpf	3.02301	3.54843	7.37861	0.000575457	0.0352382	0.275586
Pola1	1.00713	3.41213	7.4396	0.000552873	0.0349124	0.274237
Kdm4c	0.969555	3.97062	7.56831	0.000508541	0.0335135	0.273865
ONT.19319	1.88107	1.66767	7.10937	0.000689062	0.0352382	0.27331
ONT.9226	1.07632	6.13215	8.05476	0.000374767	0.030046	0.272219
ONT.6915	1.90879	0.466138	7.08962	0.000698385	0.0352382	0.271091
Trex1	1.48772	5.59307	7.92541	0.000405807	0.0311035	0.271002
Trnp1	-1.20414	-1.33815	-7.09618	0.000695272	0.0352382	0.269335
Tekt3	-1.20414	-1.33815	-7.09618	0.000695272	0.0352382	0.269335
Sntb1	-1.20414	-1.33815	-7.09618	0.000695272	0.0352382	0.269335
Rhbdl3	-1.20414	-1.33815	-7.09618	0.000695272	0.0352382	0.269335
Ptpn13	-1.20414	-1.33815	-7.09618	0.000695272	0.0352382	0.269335
Prr18	-1.20414	-1.33815	-7.09618	0.000695272	0.0352382	0.269335
ONT.8672	-1.20414	-1.33815	-7.09618	0.000695272	0.0352382	0.269335
ONT.7259	-1.20414	-1.33815	-7.09618	0.000695272	0.0352382	0.269335
ONT.24981	-1.20414	-1.33815	-7.09618	0.000695272	0.0352382	0.269335
ONT.1734	-1.20414	-1.33815	-7.09618	0.000695272	0.0352382	0.269335
Olfr959	-1.20414	-1.33815	-7.09618	0.000695272	0.0352382	0.269335
Olfr715b	-1.20414	-1.33815	-7.09618	0.000695272	0.0352382	0.269335
Olfr366	-1.20414	-1.33815	-7.09618	0.000695272	0.0352382	0.269335
Olfr308	-1.20414	-1.33815	-7.09618	0.000695272	0.0352382	0.269335
Olfr15	-1.20414	-1.33815	-7.09618	0.000695272	0.0352382	0.269335
Olfr1420	-1.20414	-1.33815	-7.09618	0.000695272	0.0352382	0.269335
Olfr1259	-1.20414	-1.33815	-7.09618	0.000695272	0.0352382	0.269335
Obox3	-1.20414	-1.33815	-7.09618	0.000695272	0.0352382	0.269335
Nkain3	-1.20414	-1.33815	-7.09618	0.000695272	0.0352382	0.269335
Myog	-1.20414	-1.33815	-7.09618	0.000695272	0.0352382	0.269335
Mroh2a	-1.20414	-1.33815	-7.09618	0.000695272	0.0352382	0.269335
Lzts1	-1.20414	-1.33815	-7.09618	0.000695272	0.0352382	0.269335
Kcnn1	-1.20414	-1.33815	-7.09618	0.000695272	0.0352382	0.269335
Ina	-1.20414	-1.33815	-7.09618	0.000695272	0.0352382	0.269335
Il25	-1.20414	-1.33815	-7.09618	0.000695272	0.0352382	0.269335
Hapln1	-1.20414	-1.33815	-7.09618	0.000695272	0.0352382	0.269335
Grin1	-1.20414	-1.33815	-7.09618	0.000695272	0.0352382	0.269335
Gria4	-1.20414	-1.33815	-7.09618	0.000695272	0.0352382	0.269335
Fsbp	-1.20414	-1.33815	-7.09618	0.000695272	0.0352382	0.269335
Fndc5	-1.20414	-1.33815	-7.09618	0.000695272	0.0352382	0.269335
Csta1	-1.20414	-1.33815	-7.09618	0.000695272	0.0352382	0.269335
Clec18a	-1.20414	-1.33815	-7.09618	0.000695272	0.0352382	0.269335
Asic2	-1.20414	-1.33815	-7.09618	0.000695272	0.0352382	0.269335
Adcy1	-1.20414	-1.33815	-7.09618	0.000695272	0.0352382	0.269335
6820408C15Rik	-1.20414	-1.33815	-7.09618	0.000695272	0.0352382	0.269335
3110070M22Rik	-1.20414	-1.33815	-7.09618	0.000695272	0.0352382	0.269335
ONT.9909	-1.42805	3.93644	-7.50348	0.000530326	0.0344189	0.266815
Itch	0.5445	5.83067	7.98365	0.00039147	0.0304926	0.263813
Cd63	1.41664	9.42341	8.73717	0.000250674	0.0261812	0.263174
ONT.5284	-2.58557	-0.638755	-7.05287	0.000716134	0.0354923	0.25398
Bub1b	3.64228	1.97777	7.06232	0.000711517	0.0353554	0.25021
ONT.4838	1.32175	1.78095	7.08832	0.000699004	0.0352382	0.24112
ONT.13653	-3.48667	0.339302	-7.04131	0.000721825	0.0355809	0.238036
Gm49336	0.985647	4.26486	7.58384	0.000503479	0.0335135	0.235637
2010111I01Rik	2.00103	3.95177	7.46943	0.000542207	0.0347307	0.232865
Zfp446	1.9316	0.23463	7.02549	0.0007297	0.0356663	0.229248
Cdk2	1.64459	2.78562	7.21475	0.000641714	0.0352382	0.218267
Brf1	-1.66453	4.00697	-7.43539	0.000554397	0.0349124	0.216026
Hirip3	1.16089	4.38321	7.57853	0.000505205	0.0335135	0.214638
ONT.389	-2.56832	-0.659016	-6.98314	0.000751282	0.0361544	0.207899
Snx22	2.38261	-1.13442	6.99873	0.00074325	0.0359518	0.204287
Dennd3	2.38261	-1.13442	6.99873	0.00074325	0.0359518	0.204287
Cep295nl	2.38261	-1.13442	6.99873	0.00074325	0.0359518	0.204287
Anxa5	1.79257	7.63969	8.25345	0.000332359	0.0283747	0.202534
Pnp	-1.14624	7.35149	-8.18536	0.000346223	0.0289323	0.198656
Zhx1	-0.894609	5.79909	-7.86171	0.0004222	0.0314708	0.197039
ONT.16651	-2.46488	-0.699184	-6.96437	0.000761085	0.0362875	0.194994
Ms4a4c	2.99419	2.65295	7.08943	0.000698474	0.0352382	0.192862
ONT.19120	1.50297	3.38462	7.30379	0.00060466	0.0352382	0.189379
Gpr84	1.48358	7.45908	8.20203	0.000342766	0.028812	0.188202
Hgf	2.18394	1.47585	6.96319	0.000761705	0.0362875	0.186056
Nrap	2.65403	0.841454	6.94758	0.000769983	0.036502	0.184542
Uhrf1	3.50327	1.96728	6.96823	0.000759056	0.0362875	0.183967
Il1rl2	1.46887	3.56841	7.33554	0.000592061	0.0352382	0.181716
Stard9	0.928649	6.05163	7.90935	0.000409869	0.0311035	0.179763
Sirt5	-0.777271	5.34643	-7.73847	0.000456182	0.0323485	0.178068
ONT.21274	-2.79247	2.99268	-7.08999	0.00069821	0.0352382	0.174927
Arl5c	1.21335	6.29796	7.94718	0.000400377	0.0309922	0.173038
Kxd1	0.580632	5.87401	7.864	0.000421599	0.0314708	0.172119
Pten	-1.1554	4.85994	-7.60311	0.000497281	0.0334945	0.17181
Tmem64	-0.996668	5.20012	-7.68811	0.00047099	0.0326588	0.171629
Spag17	-2.32957	-0.780088	-6.93076	0.000779018	0.0365196	0.171405
ONT.7835	-2.32957	-0.780088	-6.93076	0.000779018	0.0365196	0.171405
ONT.14125	-2.32957	-0.780088	-6.93076	0.000779018	0.0365196	0.171405
Asna1	1.12409	3.2684	7.26077	0.00062224	0.0352382	0.168552
Foxm1	3.52625	0.500405	6.92809	0.000780466	0.0365196	0.168412
Klhl18	1.18695	3.27445	7.25912	0.000622925	0.0352382	0.167545
Arpc5	1.03993	6.87614	8.05992	0.000373587	0.0300167	0.166506
Bst1	3.08736	0.282313	6.91411	0.000788086	0.0366612	0.161554
H2-Q5	1.99686	0.996132	6.91297	0.000788713	0.0366612	0.161245
ONT.15179	-1.2898	3.21105	-7.20263	0.000646958	0.0352382	0.15794
ONT.18439	-2.77144	-0.564179	-6.9007	0.000795479	0.0368859	0.153033
Ppp4r1	0.621514	3.56349	7.31283	0.000601044	0.0352382	0.152574
Rab19	3.20267	-0.193094	6.89132	0.000800699	0.0369931	0.146419
NONMMUG043088.2(-/NONCODE)	-0.648511	6.56208	-7.95672	0.000398025	0.0309357	0.143714
Odf2	0.928931	4.87514	7.59361	0.000500326	0.0335135	0.139184
Pigt	1.40184	2.80467	7.10926	0.000689111	0.0352382	0.132921
Dync1li2	-0.846518	5.30964	-7.66116	0.000479145	0.0330057	0.12978
Rtcb	0.76103	7.24379	8.07832	0.000369418	0.0298678	0.125592
ONT.17695	-1.15837	1.12487	-6.85763	0.000819781	0.0375114	0.12197
Rasa4	1.09754	4.93528	7.57308	0.000506982	0.0335135	0.116599
Ms4a6c	1.41234	6.09356	7.81642	0.000434332	0.0319364	0.113626
ONT.4990	-2.75741	0.492225	-6.84193	0.000828853	0.0375774	0.109164
Oas1g	2.9936	1.5439	6.84465	0.000827273	0.0375774	0.10798
Kpna2	1.46626	5.27358	7.62315	0.000490931	0.0333955	0.104152
Nod2	2.76788	-0.930691	6.83152	0.000834936	0.0375774	0.102516
Cdk1	2.74094	4.2134	7.30816	0.000602907	0.0352382	0.101612
Smarca5	-0.792541	4.81893	-7.50593	0.000529484	0.0344189	0.0966422
Mtx1	0.573477	4.65904	7.48952	0.000535161	0.0346149	0.0958689
Osbp	-0.900283	2.20983	-6.93932	0.000774403	0.0365196	0.0943643
ONT.7928	1.90176	4.91084	7.50889	0.000528469	0.0344154	0.0931846
Lrch4	1.51665	3.5087	7.19761	0.000649146	0.0352382	0.0909131
ONT.23169	1.21708	1.2181	6.81998	0.000841736	0.0377023	0.0901129
ONT.13123	1.78864	2.61095	6.99679	0.000744246	0.0359518	0.0863857
ONT.25281	-3.29917	0.232228	-6.81484	0.000844792	0.0377406	0.0833672
ONT.10442	-3.27322	0.994458	-6.8065	0.000849771	0.0378059	0.0807156
ONT.10850	-1.54875	3.31005	-7.10514	0.000691048	0.0352382	0.0800495
Fhit	-1.6918	3.45206	-7.10732	0.000690024	0.0352382	0.0644107
Cdca8	3.75052	3.05484	6.93586	0.000776265	0.0365196	0.0612499
Prr5l	1.96051	2.17776	6.87811	0.000808118	0.0372457	0.060944
Hdac3	0.812297	3.75436	7.22257	0.000638354	0.0352382	0.0544133
ONT.23819	1.64468	1.85849	6.82515	0.000838681	0.0376096	0.0504217
Prelid1	0.888428	6.05287	7.73017	0.000458586	0.0323485	0.0499616
Slfn5	2.31453	4.73248	7.38051	0.000574738	0.0352382	0.0450232
Rpl21	-0.468951	10.8728	-8.7592	0.000247558	0.0261812	0.0431569
Fam129b	1.64068	2.61283	6.93785	0.000775194	0.0365196	0.0386109
ONT.17581	1.72481	1.56899	6.76907	0.000872538	0.0384501	0.0377334
ONT.9383	2.14925	2.36034	6.86555	0.000815246	0.0374385	0.0343392
Cipc	1.63249	2.93475	6.99013	0.000747669	0.0360656	0.0294867
ONT.11797	-2.7774	-0.550336	-6.72086	0.000902928	0.0392455	0.0294662
Pclaf	3.77978	3.7286	7.02763	0.000728627	0.0356663	0.0286326
Baz2a	0.906925	4.27306	7.30532	0.000604046	0.0352382	0.0278111
Pla2g6	1.39595	2.12004	6.83951	0.000830262	0.0375774	0.0256431
Pigb	-1.72749	5.01632	-7.40821	0.000564364	0.0351378	0.0240889
S100a4	2.11885	2.15028	6.81189	0.000846548	0.0377406	0.0201031
Hspa1a	-1.79266	9.01822	-8.2589	0.000331277	0.0283458	0.0190777
Bank1	-1.24101	4.53285	-7.31178	0.000601461	0.0352382	0.0158553
Nrbp1	0.98613	4.38117	7.30853	0.000602762	0.0352382	0.0125088
P4hb	0.982662	7.65012	7.99559	0.000388606	0.0304517	0.0108193
ONT.15254	-2.06379	0.921136	-6.69236	0.000921476	0.039618	0.0104267
ONT.4658	1.56027	8.75758	8.21519	0.000340067	0.0287752	0.0102378
ONT.5179	1.32941	3.75967	7.15042	0.000670143	0.0352382	0.00842426
ONT.10440	-3.17385	0.702523	-6.7049	0.000913256	0.0394798	0.00832701
E2f8	3.2006	0.339153	6.69174	0.000921879	0.039618	0.00699273
ONT.20514	4.08713	0.257208	6.70848	0.000910925	0.0394688	0.00677757
Apobec3	0.919449	6.62869	7.78791	0.000442179	0.0322031	0.00631818
ONT.13128	-1.63343	0.458054	-6.68288	0.000927739	0.039691	0.00498835
Mia3	0.637774	5.20066	7.48681	0.000536103	0.0346172	0.0040298
Mcm3	1.21897	5.60655	7.56584	0.000509351	0.0335135	0.00332102
Ctsc	0.732419	8.48197	8.1536	0.000352921	0.0289323	0.00144625
Gng10	-0.690794	9.37872	-8.32962	0.000317617	0.0281736	-0.00589764
ONT.3501	-2.42057	0.85471	-6.66886	0.0009371	0.0399145	-0.00850689
ONT.17596	-1.894	1.24836	-6.66932	0.000936798	0.0399145	-0.00976682
ONT.25246	-3.14434	0.150137	-6.67695	0.000931687	0.0398153	-0.0121854
ONT.16089	-1.57181	2.43969	-6.80084	0.000853168	0.0378135	-0.0181148
Gp9	-1.5006	5.34315	-7.43761	0.000553594	0.0349124	-0.0196696
Slc4a4	-3.28997	0.228302	-6.6688	0.000937146	0.0399145	-0.0208142
ONT.21118	-1.92564	1.78535	-6.68609	0.000925617	0.039691	-0.0212008
Gm49391	1.76862	3.03186	6.93382	0.000777364	0.0365196	-0.024415
Fblim1	1.19617	5.11351	7.42052	0.000559824	0.0350805	-0.0244588
Dhx30	0.884542	5.02854	7.40439	0.000565783	0.0351652	-0.0270562
Brip1	2.45017	1.39201	6.63384	0.000960978	0.0403441	-0.0407581
ONT.3300	1.88514	1.92205	6.6951	0.000919673	0.039618	-0.0463097
Litaf	0.954756	7.07378	7.80007	0.000438811	0.0320189	-0.0485414
ONT.18167	-1.57497	1.16679	-6.61364	0.000975066	0.0405917	-0.0486386
Sae1	1.28608	4.43755	7.21813	0.000640256	0.0352382	-0.0602162
Chst12	1.08402	4.19006	7.16539	0.000663399	0.0352382	-0.0607861
Wdr91	1.59841	2.64204	6.81261	0.00084612	0.0377406	-0.0612906
Eri2	1.83048	1.81651	6.65974	0.000943253	0.0400145	-0.0630949
Gins2	2.043	3.50627	6.96664	0.00075989	0.0362875	-0.0673025
Sf3b4	1.26476	4.20139	7.15332	0.00066883	0.0352382	-0.0684067
Mapk6	1.41108	4.71324	7.26368	0.000621033	0.0352382	-0.0699522
Dscc1	3.28409	-0.144843	6.57871	0.00100002	0.0412568	-0.0726178
ONT.16941	-2.77064	-0.550336	-6.57469	0.00100293	0.0412879	-0.0735531
Taf9	2.40472	0.871549	6.56597	0.0010093	0.0413158	-0.0773406
Slc25a16	-1.7778	1.02879	-6.5665	0.00100891	0.0413158	-0.0788935
Hscb	0.683833	4.6456	7.24875	0.000627259	0.0352382	-0.0814536
Gm10409	-2.98194	0.0826566	-6.56775	0.001008	0.0413158	-0.0887252
ONT.1373	-0.915626	3.89437	-7.0374	0.000723759	0.0355809	-0.0916323
ONT.6224	2.54241	4.31506	7.08852	0.000698909	0.0352382	-0.0922561
ONT.15345	1.6515	5.73565	7.45013	0.000549081	0.0349124	-0.09448
Sfrp1	-2.67086	-0.598587	-6.54009	0.00102847	0.0415329	-0.0969043
ONT.24576	-2.67086	-0.598587	-6.54009	0.00102847	0.0415329	-0.0969043
Angptl4	4.21173	0.83497	6.56266	0.00101173	0.0413158	-0.0979828
Rps3a1	-0.544398	11.0865	-8.60049	0.000271083	0.0272518	-0.098232
ONT.7537	-2.31986	-0.780088	-6.53014	0.00103595	0.0415711	-0.101168
ONT.23920	-2.31986	-0.780088	-6.53014	0.00103595	0.0415711	-0.101168
Tpd52	1.10793	6.56917	7.62529	0.000490258	0.0333955	-0.10224
H2-K1	1.73353	6.42012	7.57961	0.000504853	0.0335135	-0.102916
Lrrc3	0.855388	4.99608	7.29014	0.000610175	0.0352382	-0.108088
Fabp5	3.9712	4.39916	6.9735	0.000756298	0.0362875	-0.112958
Cep55	4.23693	0.564635	6.54506	0.00102475	0.0415329	-0.113235
ONT.1654	1.9166	1.34388	6.53245	0.00103421	0.0415711	-0.117366
Hebp1	1.45405	5.81671	7.43078	0.000556074	0.0349477	-0.1265
H2-Q6	1.75525	5.04704	7.25193	0.000625927	0.0352382	-0.127144
ONT.3502	2.86443	0.167569	6.49349	0.00106408	0.0422113	-0.130563
Dpy19l1	-1.45436	4.48721	-7.08974	0.000698329	0.0352382	-0.136168
Vbp1	-0.449164	6.59087	-7.57998	0.000504734	0.0335135	-0.137724
Lpin1	0.989252	4.59935	7.15466	0.000668227	0.0352382	-0.142031
Wfdc17	3.05264	5.34632	7.22287	0.000638225	0.0352382	-0.146475
Vmn2r114	-2.1179	4.90225	-7.1307	0.000679154	0.0352382	-0.14715
ONT.1195	-2.55565	-0.659016	-6.46688	0.00108506	0.0425388	-0.147843
Ntsr2	-2.55565	-0.659016	-6.46688	0.00108506	0.0425388	-0.147843
ONT.3785	-2.02317	3.13726	-6.73996	0.000890742	0.0388486	-0.149972
Ccnb2	4.4903	2.37129	6.50998	0.00105131	0.0418791	-0.150703
ONT.25670	-2.64915	-0.624607	-6.4635	0.00108776	0.0425388	-0.151171
ENSMUSG00000097571(Jpx/Ensembl),NONMMUG045574.2(-/NONCODE)	-2.64915	-0.624607	-6.4635	0.00108776	0.0425388	-0.151171
ONT.15389	1.83812	3.23938	6.80612	0.000849994	0.0378059	-0.153787
ONT.17918	-1.22814	2.2696	-6.60719	0.000979622	0.0407237	-0.15379
Slfn3	1.71211	1.0202	6.46273	0.00108837	0.0425388	-0.155516
ONT.7195	-0.860519	2.4548	-6.65302	0.000947813	0.0400831	-0.155936
ONT.4969	0.861081	2.45108	6.66594	0.000939069	0.0399518	-0.159003
ONT.13883	-2.88645	0.554862	-6.46639	0.00108545	0.0425388	-0.16113
ONT.25584	-3.73165	1.6318	-6.46917	0.00108323	0.0425388	-0.161491
Traip	1.83754	1.36898	6.47431	0.00107915	0.0425388	-0.162762
B3gnt8	1.56919	2.44777	6.64215	0.000955249	0.0401924	-0.164354
ONT.1672	3.45762	0.716671	6.45027	0.0010984	0.0425555	-0.170098
Elf1	0.645746	6.0334	7.42882	0.000556789	0.0349477	-0.172043
Phf11a	4.6713	0.939272	6.46996	0.00108261	0.0425388	-0.174076
Dusp10	1.10748	1.59121	6.49667	0.00106161	0.0421572	-0.175991
Prrc1	0.659734	4.45869	7.07729	0.000704279	0.0352382	-0.180659
Agpat1	1.21916	3.03248	6.74218	0.000889336	0.0388316	-0.185152
ONT.24018	1.52288	2.69383	6.6591	0.000943689	0.0400145	-0.189434
Olfr639	-2.28935	3.96881	-6.84648	0.000826211	0.0375774	-0.191346
Cdc42se2	0.499671	5.58894	7.31136	0.00060163	0.0352382	-0.191509
Tpcn2	0.973008	4.95299	7.16849	0.000662009	0.0352382	-0.192299
Lrrfip1	1.16244	6.36506	7.46094	0.000545219	0.034852	-0.193659
Ankrd27	0.874272	4.37356	7.03673	0.000724091	0.0355809	-0.195112
ONT.19379	-1.82775	1.8336	-6.45849	0.00109177	0.0425388	-0.1968
ONT.16416	-1.24793	2.95967	-6.68321	0.000927526	0.039691	-0.198566
ONT.15748	1.38746	4.65764	7.0807	0.000702647	0.0352382	-0.201425
Syt16	-1.69276	-1.0925	-6.38562	0.00115219	0.0435775	-0.203824
ONT.21602	-1.69276	-1.0925	-6.38562	0.00115219	0.0435775	-0.203824
Olfr954	-1.69276	-1.0925	-6.38562	0.00115219	0.0435775	-0.203824
Gm21292	-1.69276	-1.0925	-6.38562	0.00115219	0.0435775	-0.203824
Cebpg	-1.55213	5.04844	-7.12393	0.000682279	0.0352382	-0.205145
Spen	1.3535	3.86496	6.8923	0.000800152	0.0369931	-0.208488
ONT.8800	-3.78593	0.72427	-6.42155	0.00112193	0.0431168	-0.210809
Hyou1	1.14495	4.4215	7.02057	0.00073217	0.0357303	-0.211913
ONT.1151	1.45893	3.05964	6.70296	0.000914526	0.0394798	-0.215532
Fbxw4	0.660767	6.38828	7.43564	0.000554306	0.0349124	-0.220797
ONT.13801	-0.996057	0.880548	-6.36464	0.0011703	0.0440191	-0.223008
Usp10	0.907576	4.66466	7.05459	0.000715288	0.0354923	-0.231756
Slc39a2	2.69612	0.0791495	6.35092	0.00118232	0.0442351	-0.231933
Anxa4	1.16267	5.2962	7.18797	0.000653374	0.0352382	-0.232165
Usp5	0.693232	5.14048	7.15973	0.00066594	0.0352382	-0.233582
ONT.19802	3.31241	2.3324	6.44518	0.00110253	0.0426111	-0.233762
Tada1	0.747945	4.6273	7.04465	0.000720171	0.0355809	-0.234757
ONT.7638	-2.66175	-0.598587	-6.34467	0.00118785	0.0443549	-0.238713
Cenpi	2.13592	0.570809	6.33266	0.00119855	0.0443821	-0.242182
Slc8b1	1.14183	3.86129	6.85097	0.000823615	0.0375774	-0.244666
Masp1	3.41071	0.692606	6.34482	0.00118771	0.0443549	-0.247804
Rnf130	-1.32256	4.09567	-6.86138	0.00081763	0.0375029	-0.249291
Fmn1	2.11679	2.81188	6.58008	0.000999025	0.0412568	-0.251892
ONT.8678	-2.18017	0.733805	-6.32926	0.0012016	0.0443821	-0.252262
Plpp2	1.52883	1.67629	6.39555	0.00114373	0.0435276	-0.25482
Tceanc	1.13206	2.00263	6.45633	0.00109351	0.0425388	-0.256122
ONT.17951	1.21247	3.29758	6.70811	0.000911168	0.0394688	-0.256574
ONT.6832	-2.85401	-0.510168	-6.32493	0.0012055	0.0443821	-0.257252
ONT.14423	-0.939459	5.07259	-7.0838	0.000701163	0.0352382	-0.262473
Trappc9	1.03379	4.84378	7.04665	0.000719189	0.0355809	-0.267076
ONT.12500	1.45295	4.73341	7.01	0.000737509	0.035899	-0.26782
Sars2	2.14066	1.35071	6.32389	0.00120644	0.0443821	-0.271173
ONT.21448	-1.79636	2.72967	-6.51377	0.00104841	0.0418791	-0.27333
Peak1	0.546973	4.50782	6.96884	0.000758739	0.0362875	-0.274383
ONT.14967	-3.13948	0.16624	-6.32233	0.00120785	0.0443821	-0.275039
ONT.22547	1.97846	0.492463	6.28567	0.00124153	0.0448666	-0.275482
ONT.23509	-2.21528	1.52593	-6.31587	0.00121371	0.0443821	-0.27665
ONT.1175	-3.68497	0.441807	-6.3362	0.00119539	0.0443821	-0.276945
ONT.19572	-2.76279	-0.550336	-6.29566	0.00123224	0.0448282	-0.277157
ONT.11763	-2.76279	-0.550336	-6.29566	0.00123224	0.0448282	-0.277157
Ddo	-2.76279	-0.550336	-6.29566	0.00123224	0.0448282	-0.277157
ONT.1119	-1.93382	3.30944	-6.6182	0.000971869	0.0405782	-0.279396
H2-T23	0.76189	8.10507	7.6874	0.000471203	0.0326588	-0.279422
H2-T22	0.687595	4.84546	7.03602	0.000724447	0.0355809	-0.27972
ONT.10202	4.56285	0.503298	6.33257	0.00119864	0.0443821	-0.282356
Nuf2	3.35873	1.18454	6.28746	0.00123986	0.0448534	-0.286411
Clspn	4.87275	1.04388	6.32104	0.00120901	0.0443821	-0.290269
Trim26	0.853266	4.82656	7.0159	0.000734521	0.0357992	-0.290686
ONT.21675	-1.46971	1.94439	-6.36333	0.00117144	0.0440191	-0.292086
ONT.16872	1.55914	2.6869	6.52401	0.0010406	0.0416699	-0.294245
Poc1a	0.707472	2.22654	6.45302	0.00109618	0.0425464	-0.294904
Lgals1	2.73074	7.59749	7.52706	0.000522277	0.0342061	-0.295412
Stat6	0.76456	5.56727	7.1666	0.000662856	0.0352382	-0.297938
Olfr46	-1.17103	7.05682	-7.44118	0.000552302	0.0349124	-0.298294
Galnt9	2.36945	-1.13442	6.24335	0.00128178	0.0451637	-0.305365
D630023F18Rik	2.36945	-1.13442	6.24335	0.00128178	0.0451637	-0.305365
ONT.18837	2.0602	0.540714	6.24399	0.00128116	0.0451637	-0.306605
Ccne2	3.13374	1.53574	6.2726	0.0012538	0.0451637	-0.308289
Lmnb1	1.70744	5.10466	7.02653	0.000729179	0.0356663	-0.312452
Ccnf	2.54975	1.30477	6.25918	0.00126655	0.0451637	-0.313693
ONT.6036	-2.84136	0.00808006	-6.25432	0.00127121	0.0451637	-0.319007
ONT.22166	-3.0198	0.0990572	-6.25604	0.00126955	0.0451637	-0.322338
Shcbp1	2.5694	1.72474	6.2804	0.00124646	0.0449597	-0.324562
Clec4a2	-0.944056	6.6235	-7.32648	0.000595625	0.0352382	-0.325232
ONT.21312	0.893168	1.95618	6.36443	0.00117048	0.0440191	-0.325643
Nsf	0.655595	4.0203	6.79309	0.000857846	0.0379341	-0.325947
Cdkn3	4.57187	1.78686	6.24826	0.00127704	0.0451637	-0.326547
ONT.16107	3.25041	-0.170863	6.23124	0.00129358	0.0453777	-0.32742
ONT.677	2.92651	0.201977	6.22762	0.00129713	0.04539	-0.327525
Lif	2.92651	0.201977	6.22762	0.00129713	0.04539	-0.327525
Dnajc11	0.665651	4.98224	7.0015	0.000741833	0.0359518	-0.330345
ONT.17129	0.679842	2.87442	6.5328	0.00103395	0.0415711	-0.331425
Arhgef39	2.9488	1.61207	6.25068	0.0012747	0.0451637	-0.331514
Mex3d	1.1166	-0.177191	6.21029	0.00131429	0.0456497	-0.331685
Cenpn	3.1186	0.285142	6.22589	0.00129883	0.04539	-0.331964
ONT.8797	-2.75859	-0.550336	-6.21983	0.00130481	0.0454412	-0.33411
ONT.11145	2.25647	2.21443	6.3537	0.00117988	0.0441869	-0.334972
ONT.3495	-3.02689	0.109401	-6.23695	0.001288	0.0452603	-0.337518
Mcm5	2.39449	3.35824	6.57067	0.00100586	0.0413158	-0.339438
Lsm14a	-1.00494	4.58347	-6.87159	0.00081181	0.0373257	-0.341291
ONT.1332	-2.02507	1.83875	-6.26442	0.00126156	0.0451637	-0.341501
Larp1	0.985939	3.93781	6.74977	0.000884559	0.0387976	-0.341678
Tnfrsf12a	1.25283	3.99113	6.75433	0.000881701	0.0387644	-0.342617
ONT.11432	1.60208	0.309207	6.19068	0.00133403	0.0458016	-0.343482
ONT.22588	-2.64107	-0.624607	-6.19563	0.00132902	0.0457487	-0.348752
Gpr65	2.13344	4.91835	6.91722	0.000786381	0.0366421	-0.351756
Emp1	3.9935	3.13522	6.3952	0.00114402	0.0435276	-0.354085
Gcnt2	2.26101	5.17393	6.96148	0.000762606	0.0362875	-0.35636
ONT.10885	-1.80176	0.790644	-6.18348	0.00134136	0.0459507	-0.35645
ONT.15218	2.1867	1.16653	6.19753	0.0013271	0.0457487	-0.357095
Cops6	1.0128	5.74809	7.12226	0.000683056	0.0352382	-0.359072
Atp6v1a	0.979665	6.92566	7.35468	0.000584615	0.0352382	-0.35909
ONT.4788	-0.952417	4.162	-6.75022	0.000884273	0.0387976	-0.363585
Siglech	-0.958846	9.76444	-7.90469	0.000411055	0.0311244	-0.36377
ONT.10504	-1.68447	0.733805	-6.1693	0.00135594	0.0460369	-0.365865
Akap8	0.635813	5.53524	7.06894	0.000708306	0.0352897	-0.369586
ONT.995	-2.58791	0.411321	-6.17973	0.00134521	0.0459586	-0.372115
ONT.11102	-1.286	2.06947	-6.28914	0.00123829	0.0448534	-0.373146
ONT.15844	2.36746	-1.13442	6.14929	0.00137684	0.0465678	-0.373633
ONT.22466	-1.31409	1.86349	-6.2527	0.00127276	0.0451637	-0.374384
Msrb2	-0.612534	6.0994	-7.16348	0.000664257	0.0352382	-0.376988
ONT.11338	1.31689	1.78009	6.25928	0.00126646	0.0451637	-0.378887
Ap2b1	0.684169	5.70934	7.08771	0.000699296	0.0352382	-0.382806
Olfr1247	-1.73518	2.40164	-6.31527	0.00121425	0.0443821	-0.383119
Vmn2r52	-1.86391	-1.0116	-6.13583	0.0013911	0.0465678	-0.383963
Pdzrn4	-1.86391	-1.0116	-6.13583	0.0013911	0.0465678	-0.383963
ONT.25764	-1.86391	-1.0116	-6.13583	0.0013911	0.0465678	-0.383963
ONT.14593	-1.86391	-1.0116	-6.13583	0.0013911	0.0465678	-0.383963
Olfr414	-1.86391	-1.0116	-6.13583	0.0013911	0.0465678	-0.383963
Lgmn	0.808147	11.0623	8.18332	0.000346647	0.0289323	-0.386755
Tceal9	0.777832	6.75791	7.2805	0.000614104	0.0352382	-0.393129
ONT.16851	1.94709	6.84138	7.27392	0.000616803	0.0352382	-0.393222
ONT.17642	1.28872	4.01044	6.69391	0.000920452	0.039618	-0.393502
ONT.284	-2.82748	1.58038	-6.15479	0.00137106	0.0464673	-0.396288
Ftl1	1.16669	12.544	8.53358	0.000281784	0.0273641	-0.401336
Pbk	4.33562	2.56918	6.21037	0.00131421	0.0456497	-0.403756
ONT.5600	0.515761	3.29302	6.53109	0.00103523	0.0415711	-0.405669
Slc40a1	0.797716	6.31762	7.16537	0.000663407	0.0352382	-0.41661
Olfr147	-2.78073	-0.0162558	-6.11109	0.00141778	0.0468266	-0.428082
Kcnj2	-0.97236	5.58099	-6.98053	0.000752633	0.0361738	-0.428907
Melk	4.27003	0.859281	6.1275	0.00140003	0.0467435	-0.429524
ONT.26058	-2.70128	-0.0702664	-6.10263	0.00142704	0.0469648	-0.431549
ONT.11215	-3.22119	0.727842	-6.11889	0.00140931	0.0468266	-0.431573
ONT.15876	-2.62994	-0.104675	-6.09994	0.00142999	0.0469648	-0.431624
Rrp7a	1.07074	4.44906	6.74826	0.000885506	0.0387976	-0.433661
Lyst	1.0687	4.83075	6.83087	0.00083532	0.0375774	-0.434816
ONT.11491	0.999147	4.70647	6.80243	0.000852207	0.0378135	-0.43692
Fam193a	0.48984	4.46192	6.74362	0.000888427	0.0388316	-0.445587
Fbxo32	1.17408	2.96671	6.40181	0.00113843	0.0434883	-0.44705
Idua	1.04668	4.91065	6.83169	0.000834835	0.0375774	-0.448613
Olfr1385	-1.66074	3.14731	-6.38796	0.00115019	0.0435775	-0.449114
ONT.21133	-2.8362	-0.515928	-6.06601	0.00146794	0.047334	-0.454002
Vrk2	0.702711	4.42502	6.72302	0.000901535	0.0392296	-0.454533
ONT.24754	-1.42648	1.25439	-6.07336	0.00145962	0.0472776	-0.457962
Slfn4	2.22111	1.54749	6.09843	0.00143166	0.0469648	-0.459724
Aurka	4.47025	1.49338	6.08073	0.00145134	0.0471772	-0.46097
Gm10715	-3.67206	0.427721	-6.09831	0.00143179	0.0469648	-0.462137
Ctbs	0.679709	4.82139	6.79924	0.000854128	0.0378135	-0.463338
ONT.14122	1.70333	0.357458	6.02934	0.00151028	0.047334	-0.463577
Bex2	-3.0714	0.123393	-6.07247	0.00146062	0.0472776	-0.466434
Pik3ap1	1.65071	3.98668	6.58348	0.000996568	0.0412484	-0.468321
Snapc4	1.26826	2.72411	6.32383	0.0012065	0.0443821	-0.468412
Fgr	1.53503	4.01848	6.59532	0.000988059	0.0409851	-0.468781
H2afz	0.727682	9.36495	7.68627	0.000471542	0.0326588	-0.470904
ONT.23068	-2.41314	-0.73992	-6.02602	0.00151417	0.047334	-0.472772
ONT.19703	-2.41314	-0.73992	-6.02602	0.00151417	0.047334	-0.472772
Vmn2r74	-1.68912	-1.0925	-6.0127	0.00152995	0.047334	-0.475108
Sdsl	-1.68912	-1.0925	-6.0127	0.00152995	0.047334	-0.475108
Scrt1	-1.68912	-1.0925	-6.0127	0.00152995	0.047334	-0.475108
Satb2	-1.68912	-1.0925	-6.0127	0.00152995	0.047334	-0.475108
Pde9a	-1.68912	-1.0925	-6.0127	0.00152995	0.047334	-0.475108
ONT.7627	-1.68912	-1.0925	-6.0127	0.00152995	0.047334	-0.475108
ONT.20204	-1.68912	-1.0925	-6.0127	0.00152995	0.047334	-0.475108
Olfr1009	-1.68912	-1.0925	-6.0127	0.00152995	0.047334	-0.475108
Nol4	-1.68912	-1.0925	-6.0127	0.00152995	0.047334	-0.475108
Mro	-1.68912	-1.0925	-6.0127	0.00152995	0.047334	-0.475108
Mocs3	-1.68912	-1.0925	-6.0127	0.00152995	0.047334	-0.475108
Lmo3	-1.68912	-1.0925	-6.0127	0.00152995	0.047334	-0.475108
Kcna2	-1.68912	-1.0925	-6.0127	0.00152995	0.047334	-0.475108
Dmkn	-1.68912	-1.0925	-6.0127	0.00152995	0.047334	-0.475108
ONT.15148	0.883216	3.34223	6.45283	0.00109633	0.0425464	-0.475477
Kmt2e	0.586451	6.29987	7.08571	0.000700248	0.0352382	-0.4774
Anxa2	2.21378	6.26825	7.04118	0.000721886	0.0355809	-0.478623
ONT.9716	-1.66549	4.03656	-6.54322	0.00102613	0.0415329	-0.478648
Sptbn2	-1.44732	-1.21533	-6.00361	0.00154083	0.047334	-0.481604
Spata46	-1.44732	-1.21533	-6.00361	0.00154083	0.047334	-0.481604
Prg3	-1.44732	-1.21533	-6.00361	0.00154083	0.047334	-0.481604
Pcyt1b	-1.44732	-1.21533	-6.00361	0.00154083	0.047334	-0.481604
ONT.5596	-1.44732	-1.21533	-6.00361	0.00154083	0.047334	-0.481604
ONT.3587	-1.44732	-1.21533	-6.00361	0.00154083	0.047334	-0.481604
Olfr1217	-1.44732	-1.21533	-6.00361	0.00154083	0.047334	-0.481604
Krt222	-1.44732	-1.21533	-6.00361	0.00154083	0.047334	-0.481604
Epx	-1.44732	-1.21533	-6.00361	0.00154083	0.047334	-0.481604
Ccdc121	-1.44732	-1.21533	-6.00361	0.00154083	0.047334	-0.481604
8030462N17Rik	-1.44732	-1.21533	-6.00361	0.00154083	0.047334	-0.481604
Abca1	1.46877	5.41437	6.8844	0.000804577	0.0371273	-0.484301
Sulf2	1.66686	2.7119	6.28777	0.00123957	0.0448534	-0.48674
Ska1	3.90442	0.398408	6.04803	0.00148852	0.047334	-0.487067
Fen1	1.22871	4.17143	6.61555	0.000973726	0.0405917	-0.488233
Cog3	-0.707174	3.26788	-6.40752	0.00113362	0.0433916	-0.488417
ONT.4346	-1.54802	0.417886	-6.00284	0.00154175	0.047334	-0.490556
ENSMUSG00000097093(C330013E15Rik/Ensembl),NONMMUG015500.2(-/NONCODE)	1.14712	1.17793	6.03846	0.00149961	0.047334	-0.490865
ONT.26015	-2.30389	-0.780088	-5.99907	0.00154629	0.0473592	-0.4919
ONT.18858	-2.30389	-0.780088	-5.99907	0.00154629	0.0473592	-0.4919
ONT.1682	-2.30389	-0.780088	-5.99907	0.00154629	0.0473592	-0.4919
Vps33a	1.23485	5.17169	6.82895	0.000836443	0.0375774	-0.492493
Kif4	4.40269	1.17912	6.04429	0.00149284	0.047334	-0.494526
Pea15a	0.626199	7.27582	7.24525	0.000628726	0.0352382	-0.495638
Cenpm	4.52425	0.707785	6.0509	0.00148521	0.047334	-0.498667
Olfr1307	-2.02937	5.57754	-6.84124	0.000829258	0.0375774	-0.499528
Sgo1	2.76355	1.37475	6.01553	0.00152658	0.047334	-0.504295
Dusp3	1.09967	5.6832	6.92282	0.000783328	0.0365892	-0.504738
Stmn1	1.58425	5.76138	6.92732	0.000780881	0.0365196	-0.504902
Tk1	3.58847	3.48903	6.31598	0.00121361	0.0443821	-0.506021
ONT.13361	3.07395	-0.253522	5.99204	0.00155479	0.0473922	-0.506955
ONT.8461	-2.48428	4.08281	-6.45997	0.00109059	0.0425388	-0.511307
Ifit3b	2.91429	2.1283	6.08477	0.00144682	0.0471508	-0.511487
ONT.12548	-2.65012	2.81457	-6.17829	0.00134668	0.0459597	-0.511748
ONT.4375	2.04493	0.937537	5.98535	0.00156294	0.0474502	-0.511752
Zfp365	-1.86132	-1.0116	-5.96538	0.00158756	0.0475546	-0.511782
Vpreb1	-1.86132	-1.0116	-5.96538	0.00158756	0.0475546	-0.511782
Trim10	-1.86132	-1.0116	-5.96538	0.00158756	0.0475546	-0.511782
ONT.8719	-1.86132	-1.0116	-5.96538	0.00158756	0.0475546	-0.511782
ONT.5017	-1.86132	-1.0116	-5.96538	0.00158756	0.0475546	-0.511782
Cdr2	-1.86132	-1.0116	-5.96538	0.00158756	0.0475546	-0.511782
Orc6	0.840887	3.94176	6.54326	0.0010261	0.0415329	-0.51183
Bbs9	-1.48835	5.88382	-6.91728	0.000786352	0.0366421	-0.512974
Ifi211	3.43717	3.48492	6.31409	0.00121533	0.0443821	-0.513937
Hist1h2bj	2.29536	1.42569	6.01536	0.00152678	0.047334	-0.514279
ONT.10715	-2.805	1.9186	-6.02899	0.00151068	0.047334	-0.514798
ONT.2222	2.18819	1.01022	5.98442	0.00156408	0.0474502	-0.515079
ONT.17269	-3.0493	-0.40237	-5.994	0.00155242	0.0473922	-0.518362
Mfsd11	0.67983	6.07458	6.98853	0.000748492	0.0360656	-0.51898
Axl	3.32497	3.82613	6.38736	0.0011507	0.0435775	-0.520734
Pfkfb3	0.81786	4.47017	6.6473	0.000951717	0.0401319	-0.523012
ONT.7399	-2.83192	0.534813	-5.99291	0.00155374	0.0473922	-0.523385
Snrnp200	0.891928	5.32363	6.82804	0.000836979	0.0375774	-0.52404
ONT.25165	-1.5959	3.10636	-6.29265	0.00123503	0.0448534	-0.524192
ONT.3581	-1.7491	1.42137	-5.99776	0.00154787	0.0473695	-0.524299
Gm10717	-3.40826	1.60159	-5.99058	0.00155657	0.0474076	-0.524356
ONT.14119	-2.73281	0.47634	-5.98821	0.00155946	0.0474502	-0.524537
ONT.9611	2.83554	-0.902916	5.95045	0.00160627	0.0477776	-0.52538
Dennd1a	1.12021	2.01058	6.12194	0.00140601	0.0468266	-0.525525
Ddit3	0.784093	7.18607	7.18917	0.000652845	0.0352382	-0.525766
Vmn2r31	-2.70651	-0.0564238	-5.9823	0.00156668	0.0474506	-0.526947
ONT.25450	-0.966372	6.27157	-6.99743	0.000743913	0.0359518	-0.527159
Zfp787	0.902536	2.64157	6.24248	0.00128262	0.0451637	-0.527608
Prdx4	0.755029	6.5878	7.07483	0.000705466	0.0352382	-0.528505
Vmn1r76	-1.23814	2.44443	-6.17	0.00135522	0.0460369	-0.528995
ONT.10957	0.671206	4.24926	6.59237	0.000990173	0.0410282	-0.529376
Dnase1l1	1.22133	3.43583	6.39923	0.00114061	0.0435276	-0.530852
Zwilch	3.39513	0.914918	5.96904	0.00158302	0.0475546	-0.535383
Ube2v1	0.564585	7.40244	7.20924	0.000644092	0.0352382	-0.541877
AW011738	2.08248	0.710038	5.93351	0.0016278	0.0479616	-0.544093
ONT.2877	-1.21844	2.29097	-6.12192	0.00140603	0.0468266	-0.544475
ONT.734	-3.21381	0.193894	-5.97829	0.0015716	0.0475546	-0.545587
Vmn2r17	-2.02829	-0.930691	-5.92024	0.0016449	0.048036	-0.547912
ONT.21189	-2.02829	-0.930691	-5.92024	0.0016449	0.048036	-0.547912
ONT.13673	-2.02829	-0.930691	-5.92024	0.0016449	0.048036	-0.547912
Lrrc1	-2.02829	-0.930691	-5.92024	0.0016449	0.048036	-0.547912
Clstn1	-0.967969	6.82436	-7.07594	0.00070493	0.0352382	-0.549876
Knl1	2.98057	2.18223	6.04079	0.00149691	0.047334	-0.55341
ONT.25297	-2.77326	-0.0220153	-5.94881	0.00160833	0.0478015	-0.555827
ONT.11657	-1.70342	3.55198	-6.34112	0.001191	0.0443821	-0.556436
ONT.15069	-1.85055	0.814709	-5.92434	0.0016396	0.048036	-0.556704
ONT.24665	0.704633	7.11116	7.13567	0.000676872	0.0352382	-0.557249
Mx1	3.57015	3.12338	6.17548	0.00134956	0.045984	-0.557754
Mta3	0.785826	2.55215	6.17735	0.00134765	0.0459597	-0.568304
H2afy	-1.84024	5.91957	-6.83492	0.000832941	0.0375774	-0.571408
Ldha	0.906899	8.21006	7.3162	0.000599698	0.0352382	-0.574543
Tox4	0.479167	5.28092	6.75797	0.000879429	0.0387091	-0.576217
Tnfsf9	3.05634	3.7572	6.32088	0.00120916	0.0443821	-0.578452
Adam8	3.92351	2.94417	6.08323	0.00144853	0.0471663	-0.580689
ONT.11149	-2.72015	1.25251	-5.90721	0.00166189	0.0482657	-0.582795
Smn1	1.00931	4.02347	6.47241	0.00108066	0.0425388	-0.582814
Arhgap11a	1.09719	4.21061	6.51218	0.00104963	0.0418791	-0.582862
Cks2	1.35272	5.53547	6.78794	0.000860972	0.0380282	-0.584759
Tmem97	0.901933	4.23117	6.51521	0.00104731	0.0418791	-0.587102
Sipa1l3	2.1325	0.580882	5.87566	0.00170391	0.0488047	-0.587573
Pm20d1	-2.54653	-0.144843	-5.8973	0.00167497	0.0484244	-0.588874
ONT.1932	-2.54653	-0.144843	-5.8973	0.00167497	0.0484244	-0.588874
ONT.6640	-1.59715	1.72866	-5.95429	0.00160143	0.0477079	-0.589844
ONT.14247	1.44396	2.85788	6.19954	0.00132507	0.0457487	-0.590039
ONT.3928	2.14208	0.994377	5.88889	0.00168614	0.0485343	-0.590062
Acadm	-0.466417	6.47359	-6.96767	0.000759351	0.0362875	-0.591482
Cyp4f16	1.48405	2.8507	6.19518	0.00132947	0.0457487	-0.591543
Clip2	0.814365	4.87174	6.64969	0.000950085	0.0401074	-0.592393
ONT.5241	1.89063	0.458054	5.86411	0.0017196	0.0490459	-0.59269
Nlrp3	1.62032	7.06265	7.06787	0.000708827	0.0352897	-0.593961
ONT.4726	-2.83191	-0.515928	-5.88832	0.0016869	0.0485343	-0.59413
ONT.16008	-2.83191	-0.515928	-5.88832	0.0016869	0.0485343	-0.59413
Tspo	1.32028	7.08474	7.07657	0.000704627	0.0352382	-0.594774
ONT.12931	-1.55366	0.669301	-5.86548	0.00171773	0.0490291	-0.598468
ONT.16213	-2.71205	-0.594512	-5.87292	0.00170762	0.0488503	-0.600758
ONT.5263	-2.29867	2.89247	-6.11107	0.0014178	0.0468266	-0.601353
Ctse	2.59655	3.41601	6.25077	0.00127462	0.0451637	-0.601786
ONT.21051	3.57669	5.82894	6.71826	0.000904598	0.0392733	-0.602123
ONT.4064	-1.25794	1.3353	-5.89798	0.00167407	0.0484244	-0.605866
ONT.6693	-1.98722	1.54307	-5.90115	0.00166987	0.0484072	-0.606846
Ncapd3	0.845953	3.68861	6.36791	0.00116745	0.0440191	-0.610026
Plac8	2.18777	3.36493	6.25226	0.00127318	0.0451637	-0.610563
ONT.19270	2.76348	0.119318	5.85592	0.00173083	0.0490686	-0.612032
ONT.6633	2.05803	0.540714	5.84109	0.00175137	0.0491074	-0.613421
Nr2c1	1.25418	2.52787	6.10809	0.00142106	0.0468716	-0.615574
Gm6377	2.05323	3.73874	6.32976	0.00120116	0.0443821	-0.61793
ONT.2683	-1.94444	1.1064	-5.85554	0.00173136	0.0490686	-0.619141
Cdca2	4.29328	0.868105	5.8912	0.00168306	0.0485343	-0.619307
ONT.24627	-3.1385	4.02666	-6.2648	0.00126119	0.0451637	-0.622136
ONT.11286	2.59533	2.13056	5.96769	0.0015847	0.0475546	-0.623035
Brd4	0.652087	4.54974	6.54272	0.00102651	0.0415329	-0.624771
ONT.8647	-5.38647	0.741935	-5.94588	0.00161204	0.0478745	-0.625438
ONT.11164	3.10565	0.285142	5.84838	0.00174124	0.0491074	-0.627055
Fam214b	0.893663	2.25574	6.04669	0.00149007	0.047334	-0.62902
ONT.20909	-2.62469	-0.624607	-5.83219	0.00176385	0.0491328	-0.631234
ONT.11255	-2.62469	-0.624607	-5.83219	0.00176385	0.0491328	-0.631234
Chmp1a	0.386378	6.51829	6.93275	0.000777941	0.0365196	-0.632229
Twf1	1.07554	4.74575	6.56781	0.00100795	0.0413158	-0.633951
ONT.10546	-1.8498	0.819023	-5.82675	0.00177151	0.0491938	-0.63432
ONT.6480	-2.6206	-0.104675	-5.84094	0.00175158	0.0491074	-0.637031
ONT.15081	-2.6206	-0.104675	-5.84094	0.00175158	0.0491074	-0.637031
ONT.17263	-2.8816	-0.486863	-5.8365	0.00175779	0.0491074	-0.638053
ONT.16658	-2.8816	-0.486863	-5.8365	0.00175779	0.0491074	-0.638053
4932438A13Rik	0.514056	4.35078	6.47915	0.00107532	0.0425388	-0.642201
Trak2	0.798791	3.85037	6.35843	0.00117572	0.044118	-0.648799
Stard3nl	-0.702605	6.81595	-6.95565	0.000765694	0.036357	-0.649047
Tbx3	-0.91929	0.84038	-5.80592	0.00180125	0.0497114	-0.650312
Rai14	2.54803	1.39896	5.83871	0.0017547	0.0491074	-0.651073
Lrp5	0.863528	1.87796	5.94384	0.00161463	0.0479141	-0.658138
Ifi35	0.709848	5.31824	6.66096	0.00094243	0.0400145	-0.660712
Magt1	-0.800359	6.92842	-6.95512	0.000765972	0.036357	-0.66462
Plekho2	1.96507	4.7741	6.50569	0.00105462	0.0419671	-0.665895
Adcy7	1.14279	4.06489	6.37865	0.00115816	0.0437169	-0.666107
Ly9	1.96498	4.41154	6.42541	0.00111873	0.0430808	-0.666346
ONT.14807	1.4098	1.90561	5.92584	0.00163766	0.048036	-0.666777
Oscp1	0.60874	3.26316	6.20755	0.00131703	0.0456497	-0.667988
ONT.20458	2.53627	2.4165	5.96642	0.00158628	0.0475546	-0.671467
Spp1	8.59009	7.82669	6.62446	0.000967489	0.0404703	-0.673032
ONT.24506	1.26961	2.00144	5.9373	0.00162296	0.0479616	-0.675002
ONT.25038	1.81459	2.04902	5.9273	0.00163578	0.048036	-0.67571
Tm9sf1	0.579926	5.32067	6.64214	0.000955257	0.0401924	-0.677388
Man2a1	1.78987	2.9245	6.09832	0.00143178	0.0469648	-0.677778
Micu2	-1.19007	1.46031	-5.82528	0.00177359	0.0491938	-0.678358
Nup160	1.15165	2.62747	6.05543	0.00148	0.047334	-0.67851
Lilr4b	4.5753	2.43997	5.83781	0.00175596	0.0491074	-0.683285
Cd22	2.7912	2.53798	5.95714	0.00159786	0.0476917	-0.686063
Morc3	0.691692	6.49261	6.85895	0.000819021	0.0375114	-0.687007
ONT.7783	-1.94364	2.27631	-5.90912	0.00165939	0.0482373	-0.688229
Cdc7	1.68896	0.105475	5.73579	0.00190574	0.051216	-0.688727
ONT.20762	-3.2567	0.210565	-5.80391	0.00180416	0.0497114	-0.688843
ONT.7740	0.90332	1.89715	5.90572	0.00166386	0.048286	-0.692594
ONT.4747	1.69793	0.357458	5.73169	0.00191206	0.0512417	-0.693701
ONT.10661	3.30619	-0.12859	5.76141	0.00186677	0.0506943	-0.700076
ONT.6683	-1.65747	3.6609	-6.19622	0.00132842	0.0457487	-0.700172
ONT.17337	1.06637	1.36119	5.79667	0.00181464	0.0498922	-0.707426
ONT.1879	1.69997	2.8507	6.04726	0.00148941	0.047334	-0.710368
ONT.1808	-1.67696	4.06643	-6.27009	0.00125618	0.0451637	-0.711037
ONT.25397	-3.29125	-0.281513	-5.76468	0.00186186	0.050607	-0.713683
Ndn	-2.40037	-0.73992	-5.71768	0.00193386	0.0515363	-0.71591
Zfat	1.47514	0.492463	5.70495	0.00195391	0.0516636	-0.716617
Irf9	0.943083	5.53793	6.63482	0.000960297	0.0403441	-0.716848
Rab27a	1.18444	4.80406	6.47574	0.00107802	0.0425388	-0.719008
ONT.15352	-1.18845	2.42487	-5.93997	0.00161955	0.0479482	-0.720376
Gm21750	-1.9431	3.58547	-6.13868	0.00138807	0.0465678	-0.721121
ONT.1806	-2.57652	0.411321	-5.74073	0.00189815	0.0511979	-0.721703
ONT.6469	2.97722	-0.822011	5.7026	0.00195763	0.0516636	-0.723573
ONT.466	2.97722	-0.822011	5.7026	0.00195763	0.0516636	-0.723573
ONT.16645	-2.05788	1.57577	-5.75989	0.00186905	0.0506943	-0.724397
ONT.22715	-1.40934	1.53257	-5.77243	0.00185029	0.050452	-0.724664
ONT.1084	-1.66635	0.971946	-5.70949	0.00194673	0.0516636	-0.732839
ONT.5072	1.63714	1.25854	5.74059	0.00189836	0.0511979	-0.734433
ONT.13877	3.04181	0.49974	5.71356	0.00194032	0.0515643	-0.736266
Cpsf7	1.47668	3.54908	6.17166	0.00135351	0.0460362	-0.736643
Clec4n	1.77383	3.12519	6.06988	0.00146355	0.0473322	-0.737681
Hspa4	-0.89821	5.57941	-6.59956	0.000985037	0.0409042	-0.739293
Fanci	2.98679	-0.29369	5.69735	0.001966	0.0517425	-0.740164
Cyth1	1.25021	3.88224	6.24781	0.00127747	0.0451637	-0.740219
ONT.17207	1.97616	2.11068	5.85391	0.00173359	0.0490686	-0.741751
ONT.3016	-2.89021	0.0424885	-5.72604	0.00192081	0.0514039	-0.741977
Tmem106a	2.17802	5.58269	6.57562	0.00100226	0.0412879	-0.743596
Myh9	1.03935	7.20856	6.91122	0.000789673	0.0366612	-0.74771
Gtse1	3.29433	0.636927	5.70759	0.00194974	0.0516636	-0.747949
Dnajc10	0.726828	4.78397	6.44437	0.00110319	0.0426111	-0.748258
Atf7ip	0.793482	4.51467	6.38277	0.00115463	0.0436266	-0.751086
B3gnt7	2.59196	0.0308984	5.67606	0.00200033	0.0521069	-0.752153
Olfr667	-1.70899	2.42793	-5.87588	0.00170362	0.0488047	-0.752532
ONT.10787	1.32295	1.48253	5.75414	0.00187773	0.0508573	-0.754198
Parp9	1.34293	5.03994	6.47758	0.00107656	0.0425388	-0.756045
ONT.11930	-2.31672	0.806488	-5.68521	0.00198549	0.0518973	-0.759729
Upk1b	-1.28016	5.08986	-6.45764	0.00109246	0.0425388	-0.760383
Nr1h3	1.60149	3.07121	6.02902	0.00151065	0.047334	-0.768862
Usp53	1.56259	0.0450465	5.62867	0.00207928	0.0522496	-0.772113
Sv2b	-1.44879	-1.21533	-5.6284	0.00207974	0.0522496	-0.772715
Slco3a1	-1.44879	-1.21533	-5.6284	0.00207974	0.0522496	-0.772715
Scn2b	-1.44879	-1.21533	-5.6284	0.00207974	0.0522496	-0.772715
Robo2	-1.44879	-1.21533	-5.6284	0.00207974	0.0522496	-0.772715
ONT.23540	-1.44879	-1.21533	-5.6284	0.00207974	0.0522496	-0.772715
ONT.19050	-1.44879	-1.21533	-5.6284	0.00207974	0.0522496	-0.772715
ONT.10502	-1.44879	-1.21533	-5.6284	0.00207974	0.0522496	-0.772715
Olfr259	-1.44879	-1.21533	-5.6284	0.00207974	0.0522496	-0.772715
Olfr1352	-1.44879	-1.21533	-5.6284	0.00207974	0.0522496	-0.772715
Mtmr7	-1.44879	-1.21533	-5.6284	0.00207974	0.0522496	-0.772715
Magee2	-1.44879	-1.21533	-5.6284	0.00207974	0.0522496	-0.772715
Lrrc38	-1.44879	-1.21533	-5.6284	0.00207974	0.0522496	-0.772715
Celsr1	-1.44879	-1.21533	-5.6284	0.00207974	0.0522496	-0.772715
Capn5	-1.44879	-1.21533	-5.6284	0.00207974	0.0522496	-0.772715
Ankrd66	-1.44879	-1.21533	-5.6284	0.00207974	0.0522496	-0.772715
ONT.12319	-1.60752	1.62467	-5.7205	0.00192944	0.0514545	-0.773415
Recql5	1.09996	2.35783	5.89289	0.00168082	0.04852	-0.773525
Slc6a1	-2.90858	-0.47576	-5.67147	0.00200781	0.0521255	-0.774321
ONT.279	-1.58744	2.51665	-5.87629	0.00170306	0.0488047	-0.774581
ONT.6772	-2.61141	-0.624607	-5.6514	0.00204096	0.0522496	-0.778242
ONT.3671	-1.43344	1.38568	-5.69041	0.00197711	0.051797	-0.778531
ONT.445	-2.53713	-0.144843	-5.66322	0.00202137	0.0521255	-0.779901
ONT.19185	-2.53713	-0.144843	-5.66322	0.00202137	0.0521255	-0.779901
Rnh1	0.561626	7.2162	6.87574	0.000809456	0.0372623	-0.780014
Fbln5	-2.69239	-0.0621833	-5.67017	0.00200994	0.0521255	-0.780654
Gpr165	-3.15134	0.401702	-5.68835	0.00198043	0.0518361	-0.781072
Gsto1	1.85285	4.88555	6.39763	0.00114196	0.0435276	-0.781181
Sema4b	-1.75733	2.4672	-5.84471	0.00174633	0.0491074	-0.784066
ONT.14159	2.30185	3.40001	6.04947	0.00148686	0.047334	-0.784572
Ep400	0.996459	4.86274	6.41364	0.0011285	0.0432824	-0.784837
Slc2a5	-0.557487	8.11247	-7.02504	0.000729925	0.0356663	-0.785532
Gmcl1	-1.34872	1.75784	-5.73399	0.00190851	0.0512185	-0.785903
Usp18	2.33444	3.49095	6.06428	0.0014699	0.047334	-0.786111
Ulk1	0.755978	2.66149	5.94267	0.00161611	0.0479207	-0.786196
Wdr12	0.480134	4.49574	6.33572	0.00119582	0.0443821	-0.789457
Tpra1	0.532399	5.29634	6.50246	0.00105711	0.0420225	-0.789546
ONT.4777	3.17175	-0.747435	5.62528	0.00208506	0.0522799	-0.790791
Mcm7	1.6554	4.28627	6.26229	0.00126358	0.0451637	-0.792775
Ftl1-ps1	1.0509	5.5735	6.54635	0.0010238	0.0415329	-0.7949
ONT.15158	-1.0782	12.5021	-7.94768	0.000400253	0.0309922	-0.794902
Amfr	-1.19977	3.6081	-6.09647	0.00143382	0.0469678	-0.79579
ONT.18121	-3.27171	1.24166	-5.65903	0.00202828	0.0521255	-0.799711
ONT.8264	1.27055	2.54055	5.89418	0.0016791	0.048507	-0.799937
Olfr839-ps1	-2.9322	4.30219	-6.12922	0.00139817	0.0467225	-0.801064
ONT.18677	-1.43882	0.856633	-5.61775	0.00209798	0.0522941	-0.803584
BC030867	3.50833	-0.0360955	5.64399	0.00205337	0.0522496	-0.804603
Ikbke	2.131	0.740133	5.6094	0.00211242	0.0524278	-0.805248
ONT.19937	-3.43922	-0.207524	-5.66139	0.00202439	0.0521255	-0.806277
Cdc25c	3.9141	0.153726	5.65756	0.00203072	0.0521255	-0.807375
ONT.23608	-2.45797	0.346817	-5.63237	0.00207299	0.0522496	-0.808083
Zfp931	-0.887125	5.30014	-6.46028	0.00109034	0.0425388	-0.808261
Sema4d	1.33163	6.10021	6.62713	0.000965631	0.0404505	-0.808971
Chchd3	-0.565795	6.52311	-6.70304	0.00091447	0.0394798	-0.812125
Thbs1	3.40969	3.27679	5.92003	0.00164517	0.048036	-0.813292
Kif18b	3.7698	0.0882487	5.64495	0.00205176	0.0522496	-0.813303
Knstrn	3.83082	2.21416	5.68557	0.0019849	0.0518973	-0.818033
ONT.10803	-2.33445	0.282313	-5.61529	0.00210221	0.0522941	-0.818423
Arhgap19	2.12967	2.94928	5.91872	0.00164688	0.0480491	-0.823564
Slc17a5	0.896977	3.86232	6.15249	0.00137348	0.0465081	-0.824982
Slc38a7	1.06749	3.72617	6.11839	0.00140984	0.0468266	-0.825654
ONT.9437	1.00557	3.65219	6.09767	0.0014325	0.0469648	-0.83049
Etl4	3.02973	0.258817	5.59696	0.00213414	0.0527112	-0.832306
Iscu	-0.72883	3.72813	-6.09412	0.00143642	0.0470126	-0.836525
Itgal	2.00715	1.44543	5.63361	0.00207089	0.0522496	-0.836634
E2f2	1.89434	2.58727	5.83914	0.0017541	0.0491074	-0.837708
ONT.8802	-2.20606	1.56492	-5.61466	0.00210331	0.0522941	-0.8428
Klhl6	0.814485	6.81048	6.72482	0.000900383	0.0392242	-0.843063
ONT.10377	-1.55023	0.669301	-5.56336	0.0021941	0.053571	-0.843364
Gdpd5	3.91749	0.414444	5.61555	0.00210177	0.0522941	-0.84338
Ap1s1	1.15661	4.52933	6.26822	0.00125795	0.0451637	-0.845678
ONT.21961	1.53045	1.05053	5.58627	0.002153	0.0528378	-0.846006
ONT.10048	1.65479	1.74634	5.67711	0.00199862	0.0520978	-0.848015
ONT.19303	-0.990647	0.874788	-5.56672	0.00218802	0.0534566	-0.848157
Hspb1	-1.50355	3.39229	-5.97476	0.00157594	0.0475546	-0.848691
ONT.24206	2.23072	2.02957	5.70022	0.00196142	0.0516636	-0.850572
Samhd1	1.02077	5.2947	6.42447	0.00111951	0.0430808	-0.850915
ONT.22482	-3.99634	0.0450465	-5.63192	0.00207375	0.0522496	-0.851096
ONT.5173	-1.07774	3.82449	-6.08506	0.00144649	0.0471508	-0.851252
Cpd	1.4145	4.29277	6.2027	0.00132189	0.0457487	-0.852232
ONT.20111	2.15603	1.56796	5.62312	0.00208877	0.0522941	-0.85524
ONT.8379	-1.06844	2.7313	-5.84967	0.00173946	0.0490999	-0.85593
ENSMUSG00000086150(Bach2os/Ensembl),NONMMUG028796.2(-/NONCODE)	1.44201	3.20375	5.95672	0.00159839	0.0476917	-0.859725
Scpep1	1.36176	7.58086	6.83137	0.000835022	0.0375774	-0.86341
Rpl37	-0.458207	11.2579	-7.56777	0.000508718	0.0335135	-0.865948
Mad1l1	0.686689	3.90369	6.11649	0.00141191	0.0468266	-0.866473
Timp2	0.642238	6.34536	6.61319	0.000975383	0.0405917	-0.86648
Col6a3	-0.848467	4.78751	-6.28308	0.00124395	0.0449117	-0.868646
ONT.17432	-1.17696	2.78248	-5.8413	0.00175108	0.0491074	-0.868742
ONT.9980	-2.45191	-0.193094	-5.55036	0.00221784	0.053909	-0.870508
ONT.9215	0.730172	4.05063	6.14321	0.00138326	0.0465678	-0.870644
ONT.17240	-1.29933	1.31969	-5.57631	0.00217076	0.0531636	-0.8715
Tada3	0.752691	3.55709	6.03055	0.00150885	0.047334	-0.874369
Tmod3	0.449135	6.48055	6.62788	0.000965108	0.0404505	-0.875435
ONT.25656	1.55416	3.67455	6.03531	0.00150328	0.047334	-0.875692
Sgpl1	0.793449	7.36336	6.78284	0.000864077	0.0381213	-0.876066
Asap1	1.01051	5.71215	6.47709	0.00107696	0.0425388	-0.876478
ONT.21185	-2.60639	-0.624607	-5.53246	0.00225099	0.0543342	-0.877407
ONT.15250	-2.60639	-0.624607	-5.53246	0.00225099	0.0543342	-0.877407
ONT.12378	-2.60639	-0.624607	-5.53246	0.00225099	0.0543342	-0.877407
Ireb2	0.814804	4.10566	6.14566	0.00138067	0.0465678	-0.878013
ONT.11198	-2.27386	2.6428	-5.73782	0.00190261	0.0512041	-0.878899
Cd2bp2	0.68263	3.53208	6.01787	0.00152381	0.047334	-0.881336
ONT.16436	-1.54445	0.663542	-5.51741	0.00227933	0.0546445	-0.881449
Emp3	1.5744	5.97665	6.51007	0.00105125	0.0418791	-0.881981
ONT.4416	0.574574	4.49257	6.22609	0.00129863	0.04539	-0.882367
Ppt2	1.78425	4.01494	6.09288	0.0014378	0.0470173	-0.882751
Gas6	0.910432	7.61552	6.81653	0.000843785	0.0377406	-0.884348
Rsl1	1.48321	2.3363	5.74535	0.00189109	0.0511246	-0.889469
ONT.10723	3.64386	0.0308984	5.54891	0.0022205	0.0539393	-0.890503
C5ar1	1.08667	6.74869	6.65208	0.000948458	0.0400831	-0.89164
ONT.1253	-1.27745	1.72215	-5.605	0.00212006	0.0525413	-0.894391
Upf1	-0.969978	4.28367	-6.13844	0.00138833	0.0465678	-0.895811
ONT.9952	-1.70044	2.99335	-5.82521	0.00177369	0.0491938	-0.897511
Zfp414	0.862998	4.08722	6.11735	0.00141097	0.0468266	-0.898463
Psen1	0.659023	6.11254	6.52776	0.00103775	0.0415995	-0.901591
ONT.12784	-1.54556	1.5403	-5.5607	0.00219894	0.0536547	-0.901695
ONT.2517	0.660439	4.52424	6.20868	0.0013159	0.0456497	-0.902652
ONT.569	-2.93324	0.0510769	-5.53531	0.00224568	0.0543342	-0.903779
Ticam1	0.726008	3.26751	5.93394	0.00162724	0.0479616	-0.904007
Banf1	0.581956	6.40905	6.57995	0.000999119	0.0412568	-0.90424
Eif4g2	0.853968	8.18855	6.89365	0.000799399	0.0369931	-0.905748
ONT.5855	-1.73224	0.760549	-5.49235	0.00232743	0.055236	-0.907031
Enkur	-1.38446	1.77502	-5.59466	0.00213817	0.0527112	-0.907107
Hdac2	-1.7132	2.62387	-5.73797	0.00190238	0.0512041	-0.907399
ONT.21637	2.07673	3.03446	5.84223	0.00174979	0.0491074	-0.908175
Ndor1	1.71819	1.63591	5.58654	0.00215253	0.0528378	-0.908976
Cdca3	4.35619	2.08962	5.54451	0.00222862	0.0540677	-0.91232
ONT.15985	-2.68467	-0.0621833	-5.50797	0.00229731	0.0548369	-0.917887
Smc4	1.98492	3.89206	6.01399	0.00152841	0.047334	-0.920935
ONT.13942	0.680119	3.27536	5.91322	0.00165404	0.0481518	-0.924088
H2afy2	1.24854	0.784614	5.46952	0.00237228	0.0556425	-0.925019
Mrps27	0.611807	4.15893	6.10256	0.00142712	0.0469648	-0.927251
Fbxo5	3.43254	1.84735	5.52891	0.00225764	0.0543566	-0.93001
ONT.11430	-1.57402	1.08562	-5.48011	0.00235135	0.0552878	-0.931903
Rps21	-1.28804	10.4015	-7.27542	0.000616185	0.0352382	-0.933515
ONT.25821	-1.16325	1.12487	-5.48287	0.00234592	0.0552522	-0.936349
Spty2d1	0.975361	4.61451	6.18097	0.00134393	0.0459563	-0.93967
Syt12	-2.15396	-0.870262	-5.4357	0.00244056	0.0563101	-0.940797
Trim30a	0.627695	5.33976	6.32952	0.00120137	0.0443821	-0.94318
Errfi1	1.36981	5.85016	6.41596	0.00112657	0.0432517	-0.945258
Scarb1	0.909337	4.93662	6.24221	0.00128289	0.0451637	-0.945744
Clec4a3	-0.845389	6.68374	-6.56365	0.001011	0.0413158	-0.947562
ENSMUSG00000090185(Gm15523/Ensembl),NONMMUG009821.2(-/NONCODE)	-1.38229	2.4423	-5.67089	0.00200877	0.0521255	-0.949558
ONT.21271	-1.50372	3.13467	-5.80504	0.00180251	0.0497114	-0.950663
Ddx23	0.62383	6.60483	6.55863	0.00101469	0.04135	-0.951603
ONT.21701	-2.03943	1.15233	-5.45567	0.00239997	0.0558122	-0.953225
ONT.1261	-1.69643	2.22171	-5.60407	0.0021217	0.0525413	-0.956309
Rbm22	1.01352	5.8189	6.40297	0.00113745	0.0434883	-0.956915
Lztfl1	-0.549521	5.07443	-6.24926	0.00127607	0.0451637	-0.957017
ONT.7824	-2.17272	1.385	-5.46584	0.00237961	0.0556425	-0.957742
ENSMUSG00000098318(Lockd/Ensembl),NONMMUG036781.3(-/NONCODE)	2.46022	2.07164	5.57224	0.00217806	0.0532474	-0.959267
ONT.19936	-1.25481	2.96553	-5.76772	0.00185731	0.0505192	-0.963503
Calm2	-0.5674	10.1954	-7.20789	0.000644675	0.0352382	-0.964126
ONT.19062	-1.23579	2.20601	-5.61379	0.00210481	0.0522941	-0.964746
Pan2	1.92235	2.44398	5.66312	0.00202153	0.0521255	-0.966011
Pdcd1	2.42502	1.81408	5.5207	0.00227311	0.0545918	-0.967297
ENSMUSG00000086773(Gm16192/Ensembl),NONMMUG040431.2(-/NONCODE)	-0.82706	3.2935	-5.84109	0.00175137	0.0491074	-0.974042
Znrf2	-0.742916	4.40939	-6.08073	0.00145133	0.0471772	-0.977343
AA467197	1.94454	1.35704	5.45801	0.00239527	0.0557707	-0.979614
ONT.17492	-2.86673	0.0209816	-5.44217	0.00242733	0.0561193	-0.981792
ONT.3585	-2.97422	-0.441351	-5.42735	0.00245778	0.0565097	-0.984962
Cln8	0.672806	6.09563	6.42404	0.00111986	0.0430808	-0.986541
Ccdc86	1.53937	4.29308	6.04399	0.00149318	0.047334	-0.986983
ONT.20330	-1.35915	2.31023	-5.60331	0.00212302	0.0525413	-0.987571
Vmn1r197	-1.54467	4.04962	-5.95472	0.00160089	0.0477079	-0.988358
ONT.7108	-2.9065	0.813463	-5.43455	0.00244293	0.0563306	-0.98857
ONT.11656	-2.01623	1.83242	-5.48283	0.00234601	0.0552522	-0.989717
Tnks2	-1.3759	4.60793	-6.07806	0.00145433	0.0471935	-0.993824
Ctsl	0.490569	10.582	7.25194	0.00062592	0.0352382	-0.998843
ONT.20773	0.999598	4.01207	5.98353	0.00156517	0.0474502	-0.999357
Hsp90aa1	-1.29476	8.58822	-6.83566	0.000832513	0.0375774	-0.999491
ONT.23475	1.47099	5.81625	6.34255	0.00118973	0.0443817	-1.00048
Mospd2	0.928674	4.40891	6.06546	0.00146856	0.047334	-1.00333
Aprt	1.18555	6.39424	6.45194	0.00109705	0.0425464	-1.00458
Ptbp1	0.667315	6.97392	6.55784	0.00101527	0.04135	-1.00681
Eif1a	0.660978	5.53289	6.28768	0.00123966	0.0448534	-1.01158
Ahnak2	3.9253	0.186379	5.42217	0.00246853	0.0566471	-1.01265
Acsl4	0.733135	5.3297	6.24429	0.00128087	0.0451637	-1.01426
Adrm1	0.647512	5.26412	6.2311	0.00129372	0.0453777	-1.01503
Lefty1	-1.01715	4.15044	-5.96948	0.00158247	0.0475546	-1.0167
ONT.23213	0.992995	2.35031	5.6149	0.0021029	0.0522941	-1.01827
Casp7	0.978729	3.28724	5.80576	0.00180149	0.0497114	-1.01853
ONT.5994	-1.73394	1.32927	-5.39548	0.00252479	0.0574903	-1.02127
ONT.4720	-1.36046	1.62869	-5.44252	0.00242662	0.0561193	-1.02127
ONT.8961	-2.21263	1.24836	-5.37974	0.00255866	0.0578458	-1.02296
ONT.11852	1.89015	0.21437	5.33396	0.00266023	0.058492	-1.02365
Rnf2	0.595758	5.76673	6.31674	0.00121291	0.0443821	-1.0257
ONT.25733	1.31588	2.31683	5.59236	0.00214222	0.0527429	-1.02593
Tonsl	2.95912	-0.313951	5.35339	0.00261656	0.058492	-1.02822
Rnd1	1.47641	2.4144	5.60382	0.00212213	0.0525413	-1.02897
Serinc3	-0.587331	10.2058	-7.12655	0.000681069	0.0352382	-1.02971
ONT.21007	0.927755	4.94056	6.14422	0.00138219	0.0465678	-1.03142
ONT.25703	-2.01522	-0.930691	-5.32466	0.00268144	0.0585742	-1.0315
Srrm1	0.852818	7.17711	6.56192	0.00101227	0.0413158	-1.03204
Zc3h12a	1.94021	3.74445	5.85736	0.00172885	0.0490686	-1.03259
ONT.2087	-2.73023	-0.0535949	-5.37627	0.0025662	0.0579133	-1.03279
ONT.25737	-1.47295	0.629133	-5.33665	0.00265414	0.058492	-1.03335
ONT.12726	-1.85107	-1.0116	-5.31644	0.00270034	0.0587853	-1.03458
Dscam	-1.85107	-1.0116	-5.31644	0.00270034	0.0587853	-1.03458
2900011O08Rik	-1.85107	-1.0116	-5.31644	0.00270034	0.0587853	-1.03458
ONT.16509	-1.95734	2.69171	-5.59131	0.00214409	0.0527485	-1.03751
Gyg	1.39908	3.68736	5.85862	0.00172712	0.0490686	-1.03871
ONT.11959	1.06841	1.13776	5.37795	0.00256254	0.057865	-1.03911
ONT.22733	-2.36022	-0.233262	-5.34906	0.00262622	0.058492	-1.03961
ONT.18119	-2.36022	-0.233262	-5.34906	0.00262622	0.058492	-1.03961
ONT.16758	-2.36022	-0.233262	-5.34906	0.00262622	0.058492	-1.03961
ONT.18579	1.77401	3.40961	5.78423	0.00183283	0.0501395	-1.04016
ONT.16591	-0.6919	2.79678	-5.66665	0.00201572	0.0521255	-1.0419
ONT.2882	-1.74015	2.0041	-5.46294	0.00238539	0.0556425	-1.04211
ONT.4110	1.92681	3.55043	5.80531	0.00180213	0.0497114	-1.04274
Rps17	-0.551827	10.6176	-7.19259	0.000651342	0.0352382	-1.04588
Pla2g7	2.2662	5.6009	6.21958	0.00130506	0.0454412	-1.04622
Hs1bp3	0.84347	3.92427	5.9131	0.00165419	0.0481518	-1.04749
Plekhm3	1.24254	3.30689	5.77204	0.00185087	0.050452	-1.04749
ONT.13919	-1.85362	4.35248	-5.93409	0.00162705	0.0479616	-1.0484
ONT.16733	2.88282	0.183821	5.33795	0.00265119	0.058492	-1.04864
Gal3st2c	-1.85121	-1.0116	-5.2997	0.00273931	0.0591949	-1.04886
Kif1bp	-0.792718	2.07404	-5.51035	0.00229277	0.0548224	-1.05121
ONT.1168	2.32838	2.14004	5.48673	0.00233838	0.0552522	-1.05219
ONT.1004	3.33899	-0.114023	5.34645	0.00263208	0.058492	-1.05333
Rce1	0.958164	3.71105	5.85322	0.00173454	0.0490686	-1.05786
Ppm1l	-1.2837	2.55762	-5.5775	0.00216863	0.0531531	-1.05798
Spdl1	3.13061	0.296673	5.33666	0.00265411	0.058492	-1.05827
Trappc8	-1.19859	3.21779	-5.71564	0.00193705	0.0515643	-1.05924
Rpl7	-0.57189	10.2498	-7.09837	0.000694235	0.0352382	-1.05945
ONT.5047	-1.28286	2.1226	-5.48816	0.00233559	0.0552522	-1.0605
Aldh9a1	0.368819	5.65902	6.25609	0.0012695	0.0451637	-1.06079
Ninj1	1.26634	6.05454	6.31997	0.00120998	0.0443821	-1.06235
Sirpb1c	3.90532	1.39233	5.34263	0.00264064	0.058492	-1.06469
Fam222b	1.83941	1.57526	5.39526	0.00252527	0.0574903	-1.06541
Ppil1	0.663712	4.0434	5.92082	0.00164415	0.048036	-1.06543
Tmem101	-1.06274	4.92144	-6.07697	0.00145555	0.0471935	-1.06551
ONT.24845	-3.03402	0.115172	-5.35521	0.00261252	0.058492	-1.06604
ONT.14896	1.27492	-0.0962863	5.26488	0.0028225	0.0598829	-1.06687
ONT.9101	-2.38061	-0.73992	-5.29903	0.00274088	0.0591949	-1.067
ONT.18012	-2.38061	-0.73992	-5.29903	0.00274088	0.0591949	-1.067
Galc	1.92637	3.20827	5.70582	0.00195253	0.0516636	-1.0673
Anxa11	2.23489	2.7263	5.59067	0.00214521	0.0527485	-1.06956
Sec61a1	0.720255	6.77636	6.44699	0.00110105	0.0426111	-1.07119
Tnfrsf17	-1.07354	4.9037	-6.06586	0.00146811	0.047334	-1.07149
Ndc80	3.31959	2.45318	5.46474	0.00238179	0.0556425	-1.07396
ONT.24919	1.80668	3.98651	5.8682	0.00171403	0.0489602	-1.07482
ONT.11734	1.32449	1.50624	5.38894	0.0025388	0.0576702	-1.075
Fcgr4	1.97927	4.56022	5.98357	0.00156512	0.0474502	-1.07534
Folr2	3.39021	3.44391	5.65829	0.00202951	0.0521255	-1.07766
ONT.7585	-2.30401	1.7367	-5.36008	0.00260173	0.0583699	-1.07768
ONT.20326	-2.38654	0.312408	-5.3132	0.00270782	0.0588473	-1.08006
ONT.19859	3.37852	-0.624607	5.28924	0.00276401	0.0593919	-1.08643
ONT.20054	1.30747	0.651364	5.27033	0.0028093	0.0598261	-1.08654
ONT.24906	-2.60509	-0.104675	-5.30772	0.00272055	0.0590075	-1.08833
Mindy1	0.925288	2.81791	5.62853	0.00207952	0.0522496	-1.09058
ONT.12367	1.91144	0.867274	5.28257	0.00277989	0.0596659	-1.09074
Gm49392	1.57528	3.34967	5.72149	0.0019279	0.0514545	-1.0921
ONT.18726	1.66593	3.45751	5.73894	0.00190089	0.0512041	-1.09386
ONT.6756	0.790049	2.09367	5.48453	0.00234268	0.0552522	-1.09459
ONT.5103	-1.98931	-0.951167	-5.2473	0.0028656	0.0603493	-1.09689
ONT.4604	1.30954	3.26065	5.70538	0.00195323	0.0516636	-1.0971
ONT.26060	-2.2682	-0.281513	-5.27382	0.00280088	0.0597468	-1.10079
Mpp6	-0.825112	3.44702	-5.73176	0.00191195	0.0512417	-1.10135
Nfatc3	0.929679	2.89103	5.63124	0.0020749	0.0522496	-1.10178
ONT.2344	1.73302	0.61529	5.24543	0.00287025	0.0603493	-1.10696
Abhd5	0.966372	3.92921	5.84475	0.00174628	0.0491074	-1.10792
Mis18bp1	4.06273	1.00204	5.30763	0.00272077	0.0590075	-1.10955
ONT.6430	-1.03013	1.06036	-5.2775	0.00279201	0.0597245	-1.11135
ONT.4803	-1.2365	2.28701	-5.46546	0.00238036	0.0556425	-1.1127
Nsun5	0.466536	4.73632	6.01428	0.00152807	0.047334	-1.11279
Itga2b	-1.73103	0.760549	-5.25349	0.00285034	0.0602296	-1.11291
Rasgef1b	1.71458	6.5214	6.33533	0.00119617	0.0443821	-1.11431
Rp9	1.48702	2.43042	5.51084	0.00229184	0.0548224	-1.1153
Rnasel	0.717265	3.87485	5.82788	0.00176992	0.0491938	-1.11581
ONT.1546	2.22621	1.1939	5.27985	0.00278637	0.0597044	-1.11585
Pmaip1	1.61646	5.52104	6.14783	0.00137838	0.0465678	-1.11602
Napa	0.832441	6.98777	6.43025	0.00111474	0.0430137	-1.11603
Zfx	0.579899	4.97992	6.05882	0.00147612	0.047334	-1.11674
4930502E18Rik	3.17074	-0.721415	5.23846	0.00288757	0.0605469	-1.12158
ONT.1114	-1.41298	4.96814	-6.00628	0.00153762	0.047334	-1.12344
ONT.280	-1.01029	3.79536	-5.77039	0.00185333	0.0504832	-1.12702
mt-Nd4l	-1.5487	3.69772	-5.72224	0.00192673	0.0514545	-1.12914
ONT.7559	-2.06777	1.60583	-5.29515	0.00275003	0.0593165	-1.12954
Zdhhc6	1.02582	4.44451	5.92518	0.00163851	0.048036	-1.13287
ONT.9571	-1.63852	1.81052	-5.33293	0.00266258	0.058492	-1.1347
ONT.14231	-2.32001	0.27224	-5.24532	0.00287052	0.0603493	-1.13716
Fbrs	1.02791	3.51179	5.72118	0.00192838	0.0514545	-1.13738
Myo1g	1.20905	3.90395	5.80117	0.00180811	0.0497485	-1.13751
ONT.17529	-0.731988	3.8439	-5.77873	0.00184095	0.0502536	-1.13817
ONT.9541	-2.43685	-0.193094	-5.2406	0.00288224	0.0604684	-1.13907
Lrrc8b	-1.07874	0.186379	-5.19622	0.00299526	0.0617307	-1.14065
ONT.23162	-0.795776	2.65151	-5.52524	0.00226454	0.0544443	-1.14071
ONT.16047	-3.03981	0.347541	-5.2672	0.00281687	0.0598829	-1.14353
ONT.13548	-3.46839	9.0012	-6.65674	0.000945289	0.0400379	-1.1473
Cln3	0.83408	5.89268	6.19772	0.0013269	0.0457487	-1.14808
Vmn2r116	-2.2766	-0.809834	-5.19774	0.00299131	0.0617258	-1.14976
ONT.24763	-0.915673	3.77742	-5.7445	0.00189238	0.0511246	-1.15031
Cpt2	0.740293	3.53413	5.71432	0.00193913	0.0515643	-1.15188
Gtf2f1	0.952685	5.80431	6.17409	0.001351	0.0459919	-1.15312
Glipr1	1.38785	4.88116	5.98332	0.00156543	0.0474502	-1.15391
Selenow	1.10401	7.13384	6.4083	0.00113298	0.0433916	-1.15411
ONT.17027	-1.3953	1.53103	-5.27787	0.00279114	0.0597245	-1.15464
ONT.16422	-0.904834	1.86313	-5.35059	0.00262282	0.058492	-1.15579
Abr	0.521562	3.48823	5.70007	0.00196165	0.0516636	-1.15737
Pcf11	0.847798	4.58338	5.92919	0.00163334	0.048036	-1.15785
St5	1.33497	3.42768	5.67229	0.00200648	0.0521255	-1.15902
ONT.3790	2.50789	-0.543703	5.18063	0.00303618	0.0620079	-1.15943
Zfyve27	1.22338	2.95052	5.57364	0.00217555	0.0532201	-1.16053
ONT.11431	1.89941	2.15026	5.39125	0.00253385	0.0576263	-1.16063
ONT.23111	-1.83772	0.806488	-5.20227	0.00297956	0.0616576	-1.16064
Htatsf1	-1.04699	5.09313	-6.00509	0.00153905	0.047334	-1.16079
ONT.19668	-1.55189	2.23926	-5.38631	0.00254446	0.0576957	-1.16175
C3ar1	0.72602	8.75412	6.6838	0.000927134	0.039691	-1.16397
Prr11	3.56264	-0.0173527	5.22957	0.00290985	0.0608001	-1.16639
ONT.10283	1.67853	0.758289	5.18797	0.00301684	0.0619571	-1.1668
ONT.1609	-1.51887	2.03809	-5.34384	0.00263792	0.058492	-1.16737
ONT.17633	1.87033	2.85936	5.52471	0.00226554	0.0544443	-1.16986
Anapc1	1.06618	3.70581	5.72477	0.00192279	0.0514208	-1.17107
Rab21	-0.908107	3.48698	-5.65897	0.00202839	0.0521255	-1.17259
ONT.22239	-0.823915	9.69761	-6.84329	0.000828061	0.0375774	-1.17263
Cep128	1.81696	2.58414	5.46713	0.00237703	0.0556425	-1.17317
Cdc20	4.05437	0.997142	5.23603	0.00289364	0.0606076	-1.17364
Serpinf1	-1.14753	5.18638	-6.00532	0.00153878	0.047334	-1.17408
Rsad2	2.5604	3.90163	5.70021	0.00196144	0.0516636	-1.17498
ONT.4348	-2.66834	-0.594512	-5.18999	0.00301154	0.0619216	-1.1775
Sec22b	-0.853186	5.69305	-6.1108	0.00141809	0.0468266	-1.17806
ONT.21402	-2.43927	3.07774	-5.48309	0.0023455	0.0552522	-1.17824
Srsf9	-0.832535	4.45424	-5.86071	0.00172425	0.0490686	-1.17892
H3f3b	0.61578	9.74795	6.85438	0.000821651	0.0375519	-1.17985
ONT.6420	-1.05827	4.93602	-5.95144	0.00160502	0.0477775	-1.17988
Ckap5	0.713715	5.99871	6.18166	0.00134322	0.0459563	-1.18024
Gpr132	3.02825	-0.286176	5.18191	0.0030328	0.0620079	-1.18179
ONT.20065	-3.01187	1.02275	-5.21452	0.00294804	0.0613764	-1.18375
Irf1	0.887097	5.55469	6.09053	0.0014404	0.0470621	-1.18574
Rpl30	-0.921026	10.2757	-6.94004	0.000774018	0.0365196	-1.18589
Mocos	2.94004	-0.326344	5.17244	0.00305794	0.0622053	-1.18611
ONT.20023	-2.46978	-0.705512	-5.16561	0.00307624	0.0624444	-1.18756
ONT.1807	-2.59961	-0.104675	-5.19423	0.00300044	0.0617599	-1.18959
ONT.4178	-1.6424	0.879213	-5.16899	0.00306716	0.0623265	-1.19006
Glb1	0.712836	5.98772	6.16623	0.00135912	0.0461039	-1.19201
Myo1c	1.20003	3.52379	5.65734	0.00203109	0.0521255	-1.19422
ONT.19781	1.82057	1.98534	5.32495	0.00268078	0.0585742	-1.19447
Steap3	1.42524	1.92097	5.32721	0.0026756	0.0585365	-1.19499
ONT.9855	-2.9886	0.320797	-5.20639	0.00296891	0.0616114	-1.1964
ONT.5077	-2.18632	0.207737	-5.17285	0.00305685	0.0622053	-1.19675
ONT.23821	1.49347	2.38618	5.41215	0.00248947	0.0568896	-1.19778
Olfr1209	-2.84434	-0.507339	-5.17818	0.00304269	0.0620079	-1.19798
Tmcc1	-1.03945	3.43564	-5.6144	0.00210376	0.0522941	-1.19879
Tbl2	1.65022	1.81818	5.29685	0.00274601	0.0592722	-1.19885
Rrm2	4.32192	3.07666	5.3693	0.00258142	0.058085	-1.19915
ONT.18634	1.43636	2.99186	5.53419	0.00224776	0.0543342	-1.19981
ONT.533	-2.52593	-0.144843	-5.17814	0.00304279	0.0620079	-1.19998
Rplp1	-1.02699	12.0315	-7.29558	0.00060797	0.0352382	-1.20115
Vwa8	1.6447	1.7401	5.27484	0.00279841	0.0597468	-1.20588
ONT.14095	1.37643	6.25275	6.18893	0.00133581	0.0458016	-1.20626
ONT.25150	-1.47054	0.629133	-5.13902	0.00314861	0.0633074	-1.20669
Vmn1r175	-1.45205	-1.21533	-5.11121	0.00322646	0.0637194	-1.20677
Th	-1.45205	-1.21533	-5.11121	0.00322646	0.0637194	-1.20677
Sytl1	-1.45205	-1.21533	-5.11121	0.00322646	0.0637194	-1.20677
Sox10	-1.45205	-1.21533	-5.11121	0.00322646	0.0637194	-1.20677
Slc22a30	-1.45205	-1.21533	-5.11121	0.00322646	0.0637194	-1.20677
ONT.7047	-1.45205	-1.21533	-5.11121	0.00322646	0.0637194	-1.20677
Olfr1245	-1.45205	-1.21533	-5.11121	0.00322646	0.0637194	-1.20677
Olfr1132	-1.45205	-1.21533	-5.11121	0.00322646	0.0637194	-1.20677
Minar2	-1.45205	-1.21533	-5.11121	0.00322646	0.0637194	-1.20677
Hpx	-1.45205	-1.21533	-5.11121	0.00322646	0.0637194	-1.20677
Hey2	-1.45205	-1.21533	-5.11121	0.00322646	0.0637194	-1.20677
Gypa	-1.45205	-1.21533	-5.11121	0.00322646	0.0637194	-1.20677
Gm20821	-1.45205	-1.21533	-5.11121	0.00322646	0.0637194	-1.20677
Gm1604a	-1.45205	-1.21533	-5.11121	0.00322646	0.0637194	-1.20677
Ccdc92	-1.45205	-1.21533	-5.11121	0.00322646	0.0637194	-1.20677
Il1b	2.10755	6.70518	6.24935	0.00127598	0.0451637	-1.20793
Abcb1b	0.728507	6.91411	6.30979	0.00121925	0.0444827	-1.20942
Prss27	-1.84714	-1.0116	-5.11352	0.00321991	0.0637194	-1.21055
ONT.2974	-1.84714	-1.0116	-5.11352	0.00321991	0.0637194	-1.21055
Lhx2	-1.84714	-1.0116	-5.11352	0.00321991	0.0637194	-1.21055
Ap3b2	-1.84714	-1.0116	-5.11352	0.00321991	0.0637194	-1.21055
ONT.25323	1.52867	3.70058	5.66737	0.00201455	0.0521255	-1.2106
Ppp1r15a	1.19064	8.77406	6.62341	0.000968223	0.0404703	-1.21456
Rnf11	-1.26114	2.87533	-5.47112	0.0023691	0.0556026	-1.21581
ONT.7070	1.79457	1.93551	5.29229	0.00275678	0.0593634	-1.21693
Arid1a	0.974486	5.57842	6.05615	0.00147918	0.047334	-1.21927
ONT.15586	1.10224	0.873602	5.14187	0.00314076	0.063216	-1.2193
Rabep1	-0.80918	3.66622	-5.64749	0.0020475	0.0522496	-1.2207
ONT.6378	1.64846	5.97907	6.11507	0.00141345	0.0468266	-1.22125
Ppan	1.16435	2.84321	5.48557	0.00234064	0.0552522	-1.22259
Ubxn8	0.628624	5.17153	5.97723	0.0015729	0.0475546	-1.2229
Plin3	1.12418	2.5101	5.41676	0.00247983	0.0568038	-1.22549
ONT.4535	1.58419	0.710038	5.11794	0.00320741	0.0637194	-1.22561
Trmu	0.565797	3.75116	5.68125	0.0019919	0.0519582	-1.22625
ONT.20710	-0.981371	2.56227	-5.4056	0.00250329	0.0571696	-1.22835
Noc4l	1.66015	2.33453	5.36268	0.00259598	0.0583272	-1.22873
Anapc15	0.374256	4.7654	5.88775	0.00168767	0.0485343	-1.23159
Arhgap25	0.827216	6.44072	6.2012	0.00132339	0.0457487	-1.23207
Rps24	-0.748484	11.1628	-7.06695	0.00070927	0.0352897	-1.23479
ONT.1608	2.2286	1.12079	5.13826	0.00315071	0.0633161	-1.2367
Ing3	0.671498	4.28332	5.77998	0.0018391	0.0502388	-1.23809
Oas2	3.06955	1.04877	5.1291	0.00317612	0.0635924	-1.23852
ONT.19105	2.47342	-0.02953	5.10274	0.00325059	0.0637793	-1.23859
Fam20c	2.47342	-0.02953	5.10274	0.00325059	0.0637793	-1.23859
ONT.385	-1.8269	1.74764	-5.19935	0.00298713	0.0617233	-1.2402
Osbpl6	-1.98394	-0.951167	-5.08191	0.00331089	0.0641822	-1.24202
ONT.1594	-1.98394	-0.951167	-5.08191	0.00331089	0.0641822	-1.24202
Olfr1454	-1.98394	-0.951167	-5.08191	0.00331089	0.0641822	-1.24202
ONT.830	-3.0084	0.632473	-5.15574	0.00310288	0.0627223	-1.2432
Zbtb24	1.03133	3.21631	5.54258	0.00223217	0.0541196	-1.24353
Cryl1	-0.578899	7.44656	-6.3539	0.0011797	0.0441869	-1.2444
Arf2	0.655738	5.87425	6.08602	0.00144542	0.0471508	-1.24473
Mavs	0.712546	4.34742	5.78495	0.00183177	0.0501395	-1.24541
ONT.4575	-1.98078	2.21538	-5.26538	0.00282129	0.0598829	-1.24585
Exoc4	0.832332	4.92815	5.90062	0.00167057	0.0484072	-1.24684
ONT.16885	-3.03859	1.04429	-5.14614	0.00312903	0.0630692	-1.24687
ONT.11791	-3.36367	0.521235	-5.16571	0.00307597	0.0624444	-1.24779
Ccdc138	1.47981	0.248779	5.06046	0.00337432	0.0646439	-1.25119
ONT.3104	2.64713	-0.462798	5.08201	0.0033106	0.0641822	-1.25374
ONT.451	-3.22425	1.2468	-5.13919	0.00314814	0.0633074	-1.25377
ONT.2078	-1.07938	3.09411	-5.48193	0.00234778	0.0552522	-1.25418
Babam1	0.91219	3.54021	5.59996	0.00212888	0.0526405	-1.2557
ONT.17685	1.35696	1.50659	5.18667	0.00302027	0.0619571	-1.25775
Tmem209	0.774894	4.45803	5.79339	0.00181942	0.0499579	-1.2581
ONT.18562	-1.94336	0.863328	-5.09583	0.00327046	0.0639886	-1.25921
Wdhd1	2.32819	1.54337	5.15937	0.00309303	0.0626447	-1.25971
ONT.13947	1.9771	1.64886	5.18786	0.00301714	0.0619571	-1.25977
ONT.14622	2.03027	2.04989	5.25149	0.00285527	0.0603004	-1.2654
Naip2	0.695877	5.23573	5.93823	0.00162176	0.0479616	-1.26873
Ass1	2.49565	2.15774	5.24424	0.00287319	0.0603493	-1.26934
Ccar2	1.00093	3.05632	5.48162	0.00234838	0.0552522	-1.26972
ONT.2875	-0.974756	1.47882	-5.15707	0.00309927	0.0627118	-1.27043
Dhx8	0.336745	4.84049	5.85824	0.00172763	0.0490686	-1.27191
ONT.22837	-2.93243	-0.459088	-5.10235	0.00325171	0.0637793	-1.27242
ONT.11228	2.54343	1.64253	5.1508	0.00311629	0.062939	-1.27371
ONT.15213	1.24293	1.44812	5.1615	0.00308729	0.0626021	-1.27467
Syk	0.664053	5.38255	5.95839	0.00159629	0.0476917	-1.27617
ONT.6368	1.17198	2.82485	5.42317	0.00246647	0.0566337	-1.27688
ONT.8922	1.11211	2.96779	5.45315	0.00240505	0.0558621	-1.27744
ONT.13297	-2.84146	0.0106381	-5.10953	0.00323122	0.0637194	-1.27816
Tmem204	-0.830991	4.96872	-5.85681	0.0017296	0.0490686	-1.27829
ONT.10199	-1.48103	3.6816	-5.55798	0.00220389	0.0536836	-1.27958
ONT.21235	-1.72851	0.760549	-5.06639	0.00335664	0.0645921	-1.28007
ONT.16905	-1.39025	3.17441	-5.45712	0.00239706	0.0557785	-1.28034
ONT.6297	-2.00737	-0.930691	-5.03646	0.00344695	0.0651523	-1.28399
ONT.12753	-2.00737	-0.930691	-5.03646	0.00344695	0.0651523	-1.28399
Nlgn1	-2.00737	-0.930691	-5.03646	0.00344695	0.0651523	-1.28399
Haus8	0.891344	4.29944	5.73022	0.00191434	0.0512666	-1.28432
Plscr1	1.39078	2.25629	5.29466	0.00275117	0.0593165	-1.28616
Siglec1	3.72162	0.485285	5.10714	0.00323804	0.0637194	-1.28682
ONT.21593	-1.80606	1.04463	-5.07288	0.00333741	0.0643244	-1.28721
Ncapd2	4.2665	1.89637	5.10575	0.00324199	0.0637194	-1.29233
ONT.25627	-3.02963	0.625063	-5.10134	0.00325461	0.0637916	-1.29266
ONT.15167	-2.51852	-0.144843	-5.07492	0.0033314	0.064241	-1.29379
Nkiras2	1.01102	4.24389	5.70616	0.00195199	0.0516636	-1.29396
Plek	1.05375	8.87405	6.54855	0.00102216	0.0415329	-1.29411
ONT.17205	-3.07773	4.26028	-5.55773	0.00220434	0.0536836	-1.29539
ONT.25880	-2.65983	-0.0803391	-5.08056	0.00331482	0.0641822	-1.29551
Rusc1	0.962878	2.66708	5.37305	0.00257322	0.057969	-1.29782
ONT.1491	-1.42162	2.29271	-5.25496	0.00284674	0.0602033	-1.30004
ONT.6173	-1.2813	2.55882	-5.31425	0.00270541	0.0588285	-1.30051
ONT.8923	-1.83907	0.814709	-5.04663	0.00341595	0.0649525	-1.30121
ONT.22587	-1.09537	2.20103	-5.24899	0.00286142	0.0603493	-1.30285
Ercc6l	2.25931	1.29156	5.07996	0.00331658	0.0641822	-1.30583
Slamf9	0.784144	5.91622	6.02298	0.00151776	0.047334	-1.3069
ONT.3733	-1.30302	0.786369	-5.03065	0.00346483	0.065393	-1.30997
ONT.22108	1.08569	1.66147	5.1645	0.0030792	0.0624712	-1.31078
ONT.13840	-2.50254	-0.158686	-5.05378	0.00339435	0.0647776	-1.31166
Arih1	-1.11847	5.34176	-5.88366	0.00169314	0.0486183	-1.31246
Ints14	0.735736	4.01164	5.64036	0.00205947	0.0522496	-1.31353
Lonrf1	1.66106	0.750206	5.02395	0.00348554	0.0655101	-1.31363
Nsmce4a	-0.877256	1.43069	-5.10555	0.00324257	0.0637194	-1.31389
9930111J21Rik1	1.84223	4.06082	5.61961	0.00209478	0.0522941	-1.31489
ONT.24032	-1.66645	0.963724	-5.03679	0.00344596	0.0651523	-1.31562
Nupr1	0.809614	5.82498	5.99595	0.00155005	0.0473922	-1.31592
Pidd1	2.04448	1.0548	5.04573	0.00341869	0.0649721	-1.31762
Ints3	-1.234	4.46708	-5.69521	0.00196942	0.0517611	-1.31768
Pik3r4	1.53226	2.25361	5.25518	0.00284618	0.0602033	-1.31834
ONT.6674	1.31551	6.10175	6.03615	0.00150231	0.047334	-1.3184
ONT.1591	1.0317	1.23836	5.08154	0.00331195	0.0641822	-1.3211
Znfx1	1.69014	4.67761	5.74686	0.00188878	0.0511204	-1.32171
Dus4l	-0.873066	2.77333	-5.35175	0.00262023	0.058492	-1.32206
Crip1	1.39624	6.10846	6.0304	0.00150902	0.047334	-1.32308
Mcm9	0.879611	2.01246	5.21777	0.00293974	0.0612706	-1.32589
Dirc2	-1.27666	2.11183	-5.19735	0.00299232	0.0617258	-1.32726
Ier3	1.13811	7.60642	6.28732	0.00123999	0.0448534	-1.32762
Osm	1.8993	5.05677	5.80429	0.0018036	0.0497114	-1.33234
Dnmbp	1.6489	1.39931	5.08008	0.00331624	0.0641822	-1.33254
Rpa1	0.783223	4.00563	5.61796	0.00209762	0.0522941	-1.33263
ONT.16623	-2.90753	0.0450465	-5.05085	0.00340319	0.0648391	-1.3357
mt-Nd3	-1.71724	6.16464	-5.99202	0.00155482	0.0473922	-1.33572
ONT.11370	2.47955	2.80116	5.30392	0.00272944	0.0590816	-1.33598
ONT.8890	-2.3756	0.306649	-5.02365	0.00348648	0.0655101	-1.341
Plp2	1.12016	3.773	5.55296	0.00221308	0.0538275	-1.34158
Nrxn2	-2.64994	0.449596	-5.03399	0.00345453	0.065231	-1.34278
Gys1	-1.49584	3.40438	-5.42998	0.00245234	0.0564794	-1.34455
Oxsr1	-1.13184	2.14167	-5.19084	0.00300932	0.0619093	-1.34478
ONT.1334	-2.139	-0.870262	-4.97429	0.00364374	0.0668371	-1.34484
Pram1	2.54587	0.0106381	4.98942	0.00359468	0.0666039	-1.34513
ONT.22319	-2.25305	-0.29369	-5.00067	0.00355871	0.0661547	-1.34529
ONT.8295	-2.25418	-0.822011	-4.97535	0.00364028	0.0668371	-1.34806
ONT.17363	-2.25418	-0.822011	-4.97535	0.00364028	0.0668371	-1.34806
ONT.19027	-2.1075	0.167569	-5.00223	0.00355372	0.0661476	-1.34845
ONT.25306	-2.83678	1.31293	-5.02158	0.00349293	0.0655541	-1.34845
Slc26a11	1.56183	2.35897	5.24157	0.00287983	0.060451	-1.3501
R3hdm1	0.829946	5.29855	5.85705	0.00172927	0.0490686	-1.35204
ONT.18979	-2.37142	0.298985	-5.01101	0.00352597	0.0657986	-1.35204
ONT.21020	-0.742561	4.22722	-5.62688	0.00208233	0.0522799	-1.35241
Trat1	-1.70111	1.15563	-5.0114	0.00352476	0.0657986	-1.35324
ONT.3665	-0.864102	2.95327	-5.35426	0.00261463	0.058492	-1.35441
ONT.6287	1.78029	0.153726	4.9511	0.00372045	0.067481	-1.35647
ONT.23414	-2.43936	-0.185011	-4.99961	0.00356205	0.0661806	-1.35867
Xrn2	0.526404	7.21083	6.18934	0.00133539	0.0458016	-1.35885
ONT.25390	-2.54776	-0.675416	-4.97954	0.00362661	0.0668371	-1.35925
Apoc2	7.11977	2.79961	5.06591	0.00335807	0.0645921	-1.35943
Ang	-0.625351	6.80293	-6.11065	0.00141826	0.0468266	-1.36067
Zfp445	0.82559	4.99794	5.78897	0.00182589	0.0500211	-1.36107
ONT.11254	-1.98155	-0.951167	-4.94959	0.00372551	0.0674882	-1.36115
Siva1	0.537631	4.71411	5.73407	0.00190838	0.0512185	-1.36201
ONT.10339	1.55084	0.0450465	4.93381	0.00377884	0.0678307	-1.36409
Ddx58	1.00905	4.39511	5.66135	0.00202445	0.0521255	-1.36443
ONT.11327	-1.97661	3.44281	-5.38815	0.0025405	0.0576743	-1.36673
Gm10720	-3.69621	0.442491	-5.05108	0.0034025	0.0648391	-1.36921
Rpl36	-0.442813	9.30818	-6.53782	0.00103017	0.0415576	-1.36968
Dlgap5	4.36426	0.782817	5.03766	0.00344328	0.0651523	-1.37055
Ncstn	1.05442	6.64346	6.07719	0.0014553	0.0471935	-1.37064
Zc3hav1	1.99137	3.8722	5.5109	0.00229171	0.0548224	-1.37291
ONT.18178	2.14192	0.339302	4.94939	0.00372616	0.0674882	-1.37335
Csf1	2.22338	4.02646	5.52995	0.00225569	0.0543566	-1.37488
ONT.9470	-1.93646	1.02879	-4.97436	0.0036435	0.0668371	-1.37535
Ddx39b	0.511505	7.03109	6.1407	0.00138592	0.0465678	-1.3755
Ogdh	1.47053	5.38128	5.83477	0.00176022	0.0491328	-1.37596
ONT.22823	-2.69329	0.707785	-4.99696	0.00357052	0.0663057	-1.37722
ONT.4189	-2.56187	0.641797	-4.98905	0.00359588	0.0666039	-1.3803
Plaur	1.35449	5.38553	5.83344	0.00176208	0.0491328	-1.3804
Gdap1l1	2.50094	-0.543703	4.93423	0.0037774	0.0678307	-1.38055
Gsap	1.009	4.70807	5.70333	0.00195648	0.0516636	-1.3844
ONT.8862	-1.12798	1.66767	-5.0606	0.0033739	0.0646439	-1.38499
ONT.2891	1.5588	0.937537	4.96494	0.00367445	0.0669446	-1.38532
Rsl1d1	0.320775	5.93656	5.9412	0.00161798	0.0479391	-1.38537
Cfap43	1.4693	2.346	5.20293	0.00297784	0.0616576	-1.38723
ONT.7989	2.11588	3.65793	5.4419	0.00242788	0.0561193	-1.38932
Bcl2a1a	1.22553	5.09499	5.76795	0.00185697	0.0505192	-1.39149
ONT.16119	0.716311	2.17573	5.17977	0.00303846	0.0620079	-1.3932
Cped1	3.13744	-0.222703	4.9534	0.00371276	0.0673734	-1.39723
Dhcr7	1.73167	3.03513	5.32055	0.00269086	0.0587464	-1.39897
Pmepa1	-0.818259	5.48083	-5.82515	0.00177377	0.0491938	-1.3994
Lgals8	0.469332	5.97922	5.93273	0.0016288	0.0479616	-1.39992
Snx1	0.880416	5.29198	5.8026	0.00180604	0.0497273	-1.40015
Ifit1bl1	2.63006	0.0450465	4.93275	0.00378248	0.0678322	-1.40078
ONT.25625	-2.60277	0.656976	-4.96731	0.00366663	0.0669446	-1.40163
Dzip3	-0.886209	5.96113	-5.90893	0.00165965	0.0482373	-1.40277
ONT.3039	-1.41982	2.01296	-5.09006	0.00328715	0.0641659	-1.40365
ONT.120	-1.78019	0.777221	-4.93277	0.0037824	0.0678322	-1.40375
Galnt1	-0.682514	4.35944	-5.59944	0.00212979	0.0526405	-1.40517
Il15ra	1.6332	3.19229	5.34858	0.00262731	0.058492	-1.40589
ONT.25261	-1.32385	1.6115	-5.01943	0.0034996	0.0655718	-1.40738
ONT.5496	-0.536997	5.4329	-5.81403	0.0017896	0.0495607	-1.40766
ONT.1311	-2.24127	0.232072	-4.9425	0.00374936	0.0677155	-1.40985
Cdkn1c	-2.46675	2.79845	-5.17772	0.00304388	0.0620079	-1.41002
Kif11	2.67605	1.49222	4.98079	0.00362256	0.0668371	-1.4107
ONT.5758	-2.82397	0.239893	-4.96649	0.00366934	0.0669446	-1.41114
ONT.18637	1.57913	2.14483	5.13296	0.00316538	0.063444	-1.41263
Wdfy1	1.12165	3.35644	5.38678	0.00254344	0.0576957	-1.4154
Rnf213	1.85043	4.39173	5.57874	0.00216642	0.0531331	-1.41693
ONT.6329	-2.43385	-0.193094	-4.93583	0.00377196	0.0678029	-1.4171
ONT.9868	1.1482	4.50954	5.61889	0.00209602	0.0522941	-1.42306
ONT.11942	-1.15827	3.12119	-5.30493	0.00272706	0.0590637	-1.42313
ONT.6300	-2.91607	1.0637	-4.94686	0.00373468	0.0675354	-1.42662
ONT.15832	-2.24873	-0.822011	-4.88959	0.0039331	0.0694563	-1.42694
Mdh1b	-2.24873	-0.822011	-4.88959	0.0039331	0.0694563	-1.42694
Eci3	-2.24873	-0.822011	-4.88959	0.0039331	0.0694563	-1.42694
ONT.22337	-2.35935	2.30853	-5.06512	0.0033604	0.0646037	-1.4288
ONT.12092	-0.638406	2.71479	-5.23045	0.00290763	0.0608001	-1.43284
ONT.6746	-1.87077	0.58721	-4.90454	0.00388017	0.0689683	-1.43452
Fbl	0.685288	4.99171	5.70742	0.00195001	0.0516636	-1.43647
ONT.25440	1.55139	2.27394	5.13345	0.00316403	0.063444	-1.43742
Sap30l	-1.31517	3.57149	-5.375	0.00256897	0.0579315	-1.43742
Mboat2	-2.80113	-0.543703	-4.9127	0.00385161	0.0686205	-1.43756
ONT.20162	-1.34118	2.93476	-5.24416	0.00287338	0.0603493	-1.43782
ONT.24419	-1.08437	1.74403	-5.01928	0.00350007	0.0655718	-1.43856
Dok3	1.23787	2.54901	5.19498	0.00299851	0.0617534	-1.43923
ONT.23959	1.53179	3.57586	5.3953	0.00252517	0.0574903	-1.44004
ONT.13114	-1.0447	1.38946	-4.95945	0.0036926	0.0671672	-1.44093
Aen	1.49788	1.97375	5.07054	0.00334434	0.0644254	-1.44317
ONT.25117	-1.4147	1.63437	-4.98172	0.00361954	0.0668257	-1.44317
Incenp	2.14764	3.45194	5.34128	0.00264369	0.058492	-1.4444
Pnpla7	1.03775	6.79072	6.01984	0.00152146	0.047334	-1.44444
Ptpn7	2.71603	-0.435023	4.87468	0.00398677	0.0700131	-1.44614
ONT.20084	2.04122	1.65112	4.98628	0.00360479	0.0666825	-1.4462
Olfr1265	-2.63804	0.439549	-4.92106	0.00382259	0.0683289	-1.44768
Ap3b1	0.73278	5.8192	5.84963	0.00173951	0.0490999	-1.44813
ONT.25957	-1.32421	0.554557	-4.86599	0.00401844	0.0701495	-1.45034
ONT.8754	3.02908	2.97156	5.18548	0.00302339	0.061965	-1.45096
Msto1	1.61496	2.16333	5.09431	0.00327484	0.0640095	-1.45181
ONT.24740	-2.48997	2.25725	-5.02272	0.00348937	0.0655321	-1.45204
ONT.20595	-1.38571	1.67467	-4.97741	0.00363357	0.0668371	-1.45545
Tpm4	1.07627	5.52872	5.78232	0.00183566	0.0501807	-1.45718
Pmm2	0.689425	4.91589	5.66919	0.00201155	0.0521255	-1.45825
ONT.22772	-1.22631	3.01438	-5.24416	0.0028734	0.0603493	-1.45831
ONT.7212	-0.651715	4.1179	-5.49252	0.00232709	0.055236	-1.45921
Cxcl16	1.50402	5.64012	5.79162	0.001822	0.0499579	-1.45953
Ier5l	1.35664	0.432035	4.83754	0.00412413	0.0709581	-1.45979
Carhsp1	1.12502	3.86844	5.44718	0.00241714	0.0560746	-1.46007
Tspan33	-2.24675	-0.29369	-4.87269	0.00399399	0.0700131	-1.46432
Padi4	-2.24675	-0.29369	-4.87269	0.00399399	0.0700131	-1.46432
ONT.5917	-2.24675	-0.29369	-4.87269	0.00399399	0.0700131	-1.46432
ONT.14350	-2.24675	-0.29369	-4.87269	0.00399399	0.0700131	-1.46432
ONT.13161	-1.31314	1.48846	-4.94077	0.00375522	0.0677583	-1.46451
ONT.25313	1.14507	3.05101	5.27053	0.00280881	0.0598261	-1.46587
ONT.3309	1.85946	1.63501	4.96863	0.0036623	0.0669446	-1.46775
ONT.22477	1.45789	0.480286	4.83313	0.0041408	0.0711687	-1.46794
ONT.20708	-2.46281	0.590988	-4.89132	0.00392694	0.0694438	-1.46857
ONT.5274	-2.50538	-0.158686	-4.88497	0.00394964	0.0696195	-1.46899
ONT.5823	-1.32843	2.11547	-5.04258	0.00342825	0.0651215	-1.47264
ONT.3709	-1.16949	2.15367	-5.05765	0.00338274	0.0646807	-1.47302
Mbd1	1.20118	4.17195	5.49401	0.00232421	0.0552281	-1.47439
ONT.21992	-2.68574	0.710464	-4.89265	0.00392221	0.0694246	-1.47554
ONT.20363	-1.41148	1.63254	-4.94666	0.00373534	0.0675354	-1.4765
ONT.3110	1.27119	2.02429	5.05255	0.00339807	0.0648062	-1.47687
Rab3d	1.59192	1.87264	5.00736	0.00353748	0.0659425	-1.48188
Nudt3	-1.35167	4.43363	-5.50431	0.00230432	0.0548924	-1.48402
Ncoa6	1.06812	3.5019	5.34442	0.00263663	0.058492	-1.48573
Ube2c	3.63024	2.96516	5.10214	0.00325231	0.0637793	-1.48577
Alkbh5	-0.710662	5.79064	-5.79144	0.00182227	0.0499579	-1.48607
ONT.3156	-2.16189	1.13132	-4.85907	0.00404384	0.0703056	-1.48884
ONT.16334	2.61789	0.282313	4.84134	0.00410982	0.0708076	-1.49022
Cd2ap	-0.884041	3.54766	-5.33235	0.00266388	0.058492	-1.49074
ONT.10491	-2.49379	-0.170863	-4.85986	0.00404095	0.0703056	-1.4913
Mgat5	0.789896	4.73789	5.59608	0.00213569	0.0527112	-1.49292
Fam234a	1.75092	4.29545	5.48248	0.00234669	0.0552522	-1.49303
ONT.3456	-2.5368	0.387553	-4.86836	0.00400975	0.0701333	-1.49339
ONT.19880	-1.16929	3.6298	-5.33387	0.00266043	0.058492	-1.4945
ONT.4537	-2.41536	-0.205271	-4.84741	0.00408711	0.0706962	-1.49894
ONT.10182	-3.26607	0.465253	-4.89303	0.00392086	0.0694246	-1.49931
Pde4b	1.09993	5.66139	5.76033	0.00186839	0.0506943	-1.49972
Cenpk	2.32381	1.48612	4.89394	0.00391761	0.0694246	-1.50158
ONT.11983	0.965044	2.98231	5.22159	0.00293002	0.0611014	-1.50231
Stk11ip	1.13524	3.88195	5.40347	0.0025078	0.0572384	-1.50398
Virma	0.810905	3.49758	5.32779	0.00267428	0.0585365	-1.50498
Mark2	0.98702	2.64504	5.15051	0.0031171	0.062939	-1.50534
ONT.14800	-2.44546	-0.705512	-4.81891	0.00419508	0.0714243	-1.50553
ONT.982	1.57677	2.05022	5.01737	0.00350604	0.0655837	-1.50592
Cd36	2.80659	3.06691	5.16053	0.0030899	0.0626217	-1.50631
ONT.17860	1.80617	1.10897	4.85264	0.00406762	0.0704624	-1.50667
ONT.4376	0.81436	7.19238	6.01877	0.00152274	0.047334	-1.50692
ONT.22955	1.79524	2.86621	5.17029	0.00306368	0.0622889	-1.50735
ONT.19190	-1.92313	1.14185	-4.84335	0.00410228	0.0708076	-1.50736
ONT.13452	1.2972	0.643281	4.80368	0.00425415	0.0718466	-1.50792
Anpep	4.10569	-0.251767	4.87624	0.00398112	0.0700131	-1.50876
Tagln2	1.02012	4.50735	5.52817	0.00225904	0.0543566	-1.51013
ONT.6148	-2.85452	2.55777	-4.99286	0.00358364	0.0664846	-1.51099
ONT.152	-2.86858	0.959032	-4.85823	0.00404695	0.0703277	-1.51145
ONT.5814	-1.01242	1.98649	-4.99002	0.00359276	0.0666039	-1.51278
Slc12a7	2.51237	1.46898	4.87354	0.0039909	0.0700131	-1.5139
Ccdc82	0.96125	4.37303	5.49733	0.00231777	0.0551096	-1.5147
Psap	0.955003	11.5195	6.8043	0.000851089	0.0378105	-1.51575
ONT.13713	-1.19946	3.78066	-5.3408	0.00264476	0.058492	-1.51696
ONT.25958	-2.55452	0.635767	-4.84295	0.00410378	0.0708076	-1.51775
ONT.2614	-3.08534	0.1365	-4.86502	0.00402199	0.0701495	-1.52002
Olfr853	-2.50003	-0.158686	-4.83018	0.00415198	0.0711805	-1.521
ONT.6840	-2.63902	0.675481	-4.84203	0.00410721	0.0708076	-1.52141
Rad54l	3.5617	0.394037	4.84921	0.00408037	0.0706191	-1.52205
Platr17	3.06623	-0.269923	4.81455	0.00421189	0.0715647	-1.52217
ONT.13274	-1.62058	1.48334	-4.86618	0.00401772	0.0701495	-1.52589
ONT.7126	-3.05942	-0.394855	-4.83932	0.00411743	0.0709067	-1.52653
ONT.8220	-1.07411	3.90703	-5.36232	0.00259677	0.0583272	-1.52673
Tinf2	1.04065	3.13573	5.22605	0.00291874	0.0609327	-1.5271
Lrp1	0.760571	7.25106	6.00356	0.00154089	0.047334	-1.5295
ONT.2033	-2.64298	0.68372	-4.83303	0.00414118	0.0711687	-1.53059
ONT.25065	1.65451	2.31379	5.04191	0.00343032	0.0651282	-1.53066
ONT.21680	-2.23692	0.228302	-4.81294	0.00421813	0.0716069	-1.53181
ONT.19025	-2.11665	0.953473	-4.80399	0.00425292	0.0718466	-1.53556
ONT.11421	-1.20917	2.24237	-5.00692	0.00353887	0.0659425	-1.5367
Pcif1	0.869816	4.89688	5.57571	0.00217185	0.0531636	-1.5405
Supt5	0.459832	6.60638	5.88487	0.00169152	0.0486084	-1.54222
Ccrl2	1.93168	8.07162	6.11046	0.00141847	0.0468266	-1.54255
Rab2a	-0.443551	3.97137	-5.3799	0.00255833	0.0578458	-1.54297
ONT.17120	1.72052	2.37842	5.03824	0.00344152	0.0651523	-1.54347
Srpr	0.695591	6.21455	5.81537	0.00178769	0.0495438	-1.54404
Ifi44	1.96052	0.248779	4.75629	0.00444413	0.0736097	-1.54512
Tm9sf3	-0.894669	4.65495	-5.50137	0.00230997	0.0549927	-1.54758
ONT.17781	-1.3005	6.61979	-5.85387	0.00173365	0.0490686	-1.54936
ONT.2167	2.58476	-1.02574	4.73982	0.00451243	0.0741936	-1.55037
Stx7	0.452081	7.13531	5.96256	0.00159107	0.0476096	-1.55047
Ubap1	0.992437	3.70028	5.31802	0.00269669	0.0587853	-1.55243
ONT.7781	-0.564966	5.21713	-5.61611	0.0021008	0.0522941	-1.55258
ONT.21037	0.835772	3.78547	5.33572	0.00265625	0.058492	-1.55521
ONT.23572	-1.10453	2.57775	-5.0561	0.00338739	0.0647301	-1.55954
Rnf32	-2.53062	-0.675416	-4.76578	0.00440532	0.0732218	-1.55963
Nrcam	-2.53062	-0.675416	-4.76578	0.00440532	0.0732218	-1.55963
Scly	0.956419	2.28519	5.0242	0.00348477	0.0655101	-1.56033
Ska3	2.97484	-0.0621833	4.77604	0.0043638	0.0728483	-1.5608
ONT.22222	-1.03081	1.72215	-4.88753	0.00394047	0.069511	-1.56345
Ttc3	-0.407037	4.90708	-5.54729	0.00222349	0.0539775	-1.56428
Morf4l1	0.589729	8.26212	6.13071	0.00139657	0.0467099	-1.56537
ONT.15255	-1.94213	1.27602	-4.78899	0.00431203	0.0723639	-1.57056
ONT.7501	0.963562	5.50977	5.65806	0.00202989	0.0521255	-1.57078
Zscan21	0.63542	3.82305	5.32675	0.00267665	0.0585365	-1.5736
Gm42669	-1.90968	5.48312	-5.59366	0.00213994	0.0527206	-1.57368
Nfkbid	2.27351	4.3512	5.38339	0.00255076	0.0577881	-1.57513
Cep152	-0.686033	5.38676	-5.61921	0.00209547	0.0522941	-1.57707
ONT.23508	-1.2494	4.70166	-5.46542	0.00238043	0.0556425	-1.57767
ENSMUSG00000074813(Gm14005/Ensembl),NONMMUG024582.3(-/NONCODE)	0.930951	3.5263	5.25613	0.00284386	0.0602033	-1.57832
ONT.10329	-3.53181	0.60077	-4.82038	0.00418944	0.0714243	-1.57933
ONT.9072	1.78283	2.28354	4.97555	0.00363961	0.0668371	-1.58334
Arl11	0.67188	5.77574	5.6956	0.00196879	0.0517611	-1.58357
Ube4a	0.628994	3.80505	5.31122	0.00271243	0.0589138	-1.58498
ONT.9197	-2.25596	-0.809834	-4.72237	0.00458615	0.0747642	-1.5854
ONT.7996	-2.63283	-0.100599	-4.76952	0.00439013	0.0731599	-1.58621
ONT.7847	-2.23866	-0.29369	-4.74274	0.00450024	0.0741209	-1.5878
Cplx1	-2.23866	-0.29369	-4.74274	0.00450024	0.0741209	-1.5878
ONT.22486	-2.35887	0.298985	-4.76087	0.00442535	0.0734581	-1.5885
Rab20	1.51194	4.98572	5.5283	0.0022588	0.0543566	-1.58855
H2-Eb1	0.864368	5.93141	5.71482	0.00193834	0.0515643	-1.58992
Khdrbs3	-1.91515	2.52803	-4.96657	0.00366907	0.0669446	-1.59438
ONT.11006	4.08724	0.666311	4.79544	0.00428648	0.0719985	-1.59445
ONT.15930	1.87198	0.193894	4.69837	0.00468979	0.0755156	-1.59482
Baiap2l2	3.06542	-0.251767	4.74016	0.00451104	0.0741936	-1.59564
Tmem120a	1.23058	3.72505	5.27099	0.0028077	0.0598261	-1.59777
Heatr1	0.765703	4.45133	5.42689	0.00245874	0.0565097	-1.59938
Itsn2	-0.909126	4.78434	-5.47218	0.00236699	0.0555872	-1.59939
ONT.17663	3.17745	-0.717339	4.71708	0.00460874	0.0748421	-1.60101
ONT.21596	2.5817	-1.02574	4.68433	0.00475168	0.0758324	-1.60284
Actr8	0.927355	3.81883	5.29127	0.00275918	0.0593634	-1.60333
ONT.95	-2.27158	1.82353	-4.80498	0.00424905	0.0718466	-1.60713
ONT.13581	-2.12708	-0.870262	-4.69303	0.00471322	0.0756307	-1.60726
Olfr681	-2.12708	-0.870262	-4.69303	0.00471322	0.0756307	-1.60726
Myt1l	-2.12708	-0.870262	-4.69303	0.00471322	0.0756307	-1.60726
Iglc2	-2.12708	-0.870262	-4.69303	0.00471322	0.0756307	-1.60726
Gm29423	-2.12708	-0.870262	-4.69303	0.00471322	0.0756307	-1.60726
ONT.15801	-2.23295	0.232072	-4.73433	0.0045355	0.0744766	-1.60766
Vat1	2.09507	1.75661	4.83189	0.00414548	0.0711687	-1.611
Rcc1l	2.57597	-0.515928	4.68918	0.00473018	0.0756343	-1.61273
ONT.7004	2.57597	-0.515928	4.68918	0.00473018	0.0756343	-1.61273
Tbce	0.413635	3.84306	5.29096	0.00275991	0.0593634	-1.61319
Stab1	0.893958	7.42311	5.93564	0.00162507	0.0479616	-1.61555
ONT.8101	-1.61606	-1.13442	-4.6637	0.00484435	0.0763451	-1.61588
Dnal1	-0.964106	1.03027	-4.7301	0.00455334	0.0746412	-1.61649
Slc7a6	1.1898	2.8659	5.07625	0.00332749	0.0642151	-1.61684
ONT.13812	-2.01162	3.83404	-5.2051	0.00297224	0.0616114	-1.61707
Pgam1	0.856889	4.93202	5.49961	0.00231338	0.0550393	-1.61915
Il1rn	2.8247	1.82843	4.80107	0.00426434	0.0718797	-1.62115
ONT.25928	0.835551	2.15936	4.9388	0.00376187	0.0677583	-1.6221
ONT.6909	-2.02199	0.127401	-4.70733	0.00465079	0.075173	-1.62286
ONT.14440	-2.02199	0.127401	-4.70733	0.00465079	0.075173	-1.62286
Arglu1	-1.13931	5.00384	-5.48256	0.00234655	0.0552522	-1.62289
ONT.1810	-1.32051	0.554557	-4.68339	0.00475585	0.0758324	-1.62301
ONT.22348	1.06739	1.48181	4.80474	0.00425001	0.0718466	-1.62429
Nek9	-1.57259	3.7949	-5.21372	0.0029501	0.0613859	-1.62486
Alas1	1.01565	6.7428	5.81235	0.00179202	0.0495917	-1.62627
ONT.11806	1.20234	2.66157	5.02476	0.00348302	0.0655101	-1.62692
Mrpl38	0.712996	3.70666	5.24442	0.00287273	0.0603493	-1.62915
ONT.7072	-1.97151	-0.951167	-4.66094	0.00485691	0.0763451	-1.63065
Nupl1	-1.97151	-0.951167	-4.66094	0.00485691	0.0763451	-1.63065
Gria1	-1.97151	-0.951167	-4.66094	0.00485691	0.0763451	-1.63065
Adgrv1	-1.97151	-0.951167	-4.66094	0.00485691	0.0763451	-1.63065
Cux1	0.771413	5.86373	5.65871	0.00202882	0.0521255	-1.63201
Zfp810	0.970093	3.22434	5.13596	0.00315708	0.0634109	-1.6339
Ctf2	1.2685	3.87011	5.2629	0.00282732	0.0599423	-1.6342
ONT.15973	-1.47812	3.16135	-5.0808	0.00331414	0.0641822	-1.63434
ONT.25008	-1.26877	0.274798	-4.66483	0.0048392	0.0763451	-1.63467
ONT.18496	-1.26877	0.274798	-4.66483	0.0048392	0.0763451	-1.63467
ONT.3596	-2.08938	-0.902916	-4.65996	0.00486134	0.0763451	-1.63581
ONT.17668	-2.08938	-0.902916	-4.65996	0.00486134	0.0763451	-1.63581
ONT.20465	-1.18317	4.7983	-5.42648	0.00245958	0.0565097	-1.63621
ONT.9886	-1.76277	0.930022	-4.69268	0.00471478	0.0756307	-1.6364
ONT.4099	-1.76277	0.930022	-4.69268	0.00471478	0.0756307	-1.6364
Wdr62	1.45925	1.01612	4.70991	0.00463964	0.07512	-1.63757
Zfp449	-0.936101	3.54188	-5.17731	0.00304499	0.0620079	-1.63801
ONT.18571	1.32764	2.0469	4.88895	0.00393542	0.0694651	-1.6392
Adrb2	1.30388	5.85058	5.64011	0.0020599	0.0522496	-1.64007
Atxn10	0.675661	5.908	5.65822	0.00202962	0.0521255	-1.64042
ONT.1803	2.29241	0.661786	4.67414	0.00479719	0.0761841	-1.64077
ONT.6586	-2.14282	-0.341941	-4.68109	0.00476609	0.075943	-1.64107
ONT.16662	1.82301	1.72745	4.80775	0.00423825	0.0718395	-1.64112
Cfp	2.18025	3.24811	5.09291	0.00327888	0.0640371	-1.64239
Card19	1.02751	5.25771	5.53382	0.00224846	0.0543342	-1.64305
ONT.53	-2.32241	3.15569	-5.02006	0.00349765	0.0655718	-1.64415
ONT.10041	-1.60373	2.63493	-4.95586	0.00370454	0.0673203	-1.64567
Nhlrc3	1.08243	5.20142	5.51755	0.00227906	0.0546445	-1.64776
ONT.774	-1.93397	1.51316	-4.73297	0.00454121	0.0745062	-1.65009
Gm44805	3.2213	1.82113	4.75243	0.00446001	0.0737768	-1.65097
ONT.15910	-2.81293	-0.00765587	-4.71397	0.00462212	0.0749636	-1.6511
ONT.14073	1.65391	0.0932976	4.62676	0.00501549	0.0774903	-1.65373
ONT.11336	1.06764	0.982281	4.69141	0.00472037	0.0756343	-1.65483
ONT.540	-2.41579	-0.205271	-4.68367	0.00475462	0.0758324	-1.65637
ONT.25923	-2.4981	1.67214	-4.72819	0.00456142	0.0747093	-1.65642
ONT.23600	-1.33917	0.971946	-4.67834	0.00477837	0.0759987	-1.65708
Brca1	2.58726	1.99241	4.80348	0.00425493	0.0718466	-1.65785
Cep57	0.792796	4.94718	5.46199	0.00238728	0.0556527	-1.6586
Vav1	0.403282	6.52532	5.74412	0.00189296	0.0511246	-1.65954
Dync1h1	0.808798	5.01241	5.47328	0.00236483	0.0555705	-1.6596
ONT.19571	-2.16448	0.201977	-4.67763	0.00478153	0.0759987	-1.65963
Tob1	-1.04639	1.34978	-4.72681	0.00456726	0.0747642	-1.65983
ONT.20918	-3.02885	0.105475	-4.71753	0.00460682	0.0748421	-1.66001
ONT.1403	-2.75269	0.205484	-4.70185	0.00467461	0.0753664	-1.66181
ONT.13489	-0.737573	6.04766	-5.64711	0.00204814	0.0522496	-1.66246
Polr3c	0.980161	4.3005	5.328	0.00267381	0.0585365	-1.66268
Smc2	1.67533	4.922	5.43332	0.00244546	0.0563549	-1.66278
Urm1	1.26861	4.02929	5.26614	0.00281943	0.0598829	-1.66323
ONT.24712	-3.25784	0.458054	-4.72336	0.00458195	0.0747642	-1.66334
ONT.9604	-2.33482	-0.245439	-4.67074	0.00481247	0.0763418	-1.66372
ONT.6996	1.74248	1.49999	4.74692	0.00448286	0.073935	-1.66479
Gxylt1	-0.73431	3.67017	-5.18248	0.0030313	0.0620079	-1.66538
Adora1	1.76239	1.70962	4.78303	0.00433573	0.0726808	-1.66592
Mki67	4.48162	2.73381	4.80523	0.00424809	0.0718466	-1.66797
ONT.524	-2.46164	-0.721415	-4.64711	0.00492036	0.0767665	-1.66807
ONT.16807	-1.05322	5.06628	-5.45053	0.00241035	0.0559512	-1.66846
ONT.24967	1.45249	0.480286	4.62063	0.00504459	0.0776724	-1.66897
mt-Nd2	-1.54165	9.5941	-6.22282	0.00130186	0.0454412	-1.67
ONT.8896	-1.63064	1.97666	-4.7969	0.00428072	0.0719334	-1.67159
Lig1	1.39438	4.70893	5.39029	0.00253591	0.0576388	-1.67205
Ten1	0.50877	5.24971	5.50669	0.00229977	0.0548369	-1.67206
[truncated: 36,163 more rows]
