# Supplementary material for: Clec7a Worsens Long‐Term Outcomes after Ischemic Stroke by Aggravating Microglia‐Mediated Synapse Elimination
Source: Adv Sci (Weinh). 2024 Aug 1;11(36):2403064. doi: 10.1002/advs.202403064 (PMC11423142; doi:10.1002/advs.202403064)
Supplement: Supplementary file 3 — Supplemental Table 7 [file ADVS-11-2403064-s003.xlsx]

## Sheet: Figure1
Table S7: Summary of statistical analyses
Fig No.	Description	Days after MCAO	Group (n)	Test used	Degree of freedom and p value	Mean ± SDs	post hoc
Figure 1
Fig1B	CD68 in Iba-1	7 d	Sham (30) tMCAO (30)	student's t-test, two tailed	t(58)=7.148, ***p<0.0001	sham (0.07658 ± 0.01533) tMCAO (0.1113 ± 0.02173)
Fig1D	PSD95 Syp	7 d	PSD95: Sham (15) tMCAO (15)	student's t-test, two tailed	t(28)=5.517, ***p<0.0001	sham (1.000 ± 0.273) tMCAO (0.579 ± 0.113)
			Syn: Sham (15) tMCAO (15)	student's t-test, two tailed	t(28)=6.743, ***p<0.0001	sham (1.000 ± 0.275) tMCAO (0.453 ± 0.151)
			PSD95+Syn: Sham (15) tMCAO (15)	student's t-test, two tailed	t(28)=6.447, ***p<0.0001	sham (1.000 ± 0.300) tMCAO (0.335 ± 0.128)
Fig1F	PSD95 in Iba-1	7 d	Sham (17) tMCAO (14)	student's t-test, two tailed	t(29)=5.460, ***p<0.0001	sham (1.000 ± 0.3086) tMCAO (2.543 ± 1.119)
Fig1H	Syn in Iba-1	7 d	Sham (22) tMCAO (23)	student's t-test, two tailed	t(43)=8.778, ***p<0.0001	sham (1.000 ± 0.5192) tMCAO (3.799 ± 1.406)

## Sheet: Figure2
Table S7: Summary of statistical analyses
Fig No.	Description	Days after MCAO	Group (n)	Test used	Degree of freedom and p value	Mean ± SDs	post hoc
Figure 2
Fig2F	mcherry in Iba-1	7 d	Sham (20) tMCAO (20)	student's t-test, two tailed	ExPre: t(38)=5.005, ***p<0.0001	sham (1.000 ± 0.345) tMCAO (1.649 ± 0.466)
					ExPost: t(38)=3.941; ***p=0.0003	sham (1.000 ± 0.395) tMCAO (1.493 ± 0.396)
Fig2G	mcherry in Iba-1	7 d	Sham (20) tMCAO (20)	student's t-test, two tailed	EInhiPre: t(38)=0.1079; p=0.9147	sham (1.000 ± 0.226) tMCAO (0.991 ± 0.292)
					InhiPost: t(38)=0.8004; p=0.4284	sham (1.000 ± 0.216) tMCAO (1.061 ± 0.262)

## Sheet: Figure3
Fig No.	Description	Days after MCAO	Group (n)	Test used	Degree of freedom and p value	Mean ± SDs	post hoc
Figure 3
Fig3B	Iba-1+ cells	14 d	Sham (3) PLX5622 (3)	student's t-test, two tailed	t(4)=14.42, ***p=0.0001	sham (500.6 ± 51.47) PLX5622 (58.16 ± 13.28)
Fig3C	TTC	1 d	tMCAO (4) PLX+tMCAO (4)	student's t-test, two tailed	t(6)=4.510, **p=0.0041	tMCAO (40.50 ± 3.103) PLX+tMCAO (31.00 ± 2.851)
Fig3D	mNSS	28d	tMCAO (9) PLX+tMCAO (9)	Two-way ANOVA, Tukey	F (6, 112) = 2.182	Pre: tMCAO (0 ± 0) PLX+tMCAO (0 ± 0); 1: tMCAO (10.667 ± 1.000) PLX+tMCAO (10.333 ± 1.000); 3: tMCAO (10.889 ± 0.601) PLX+tMCAO (9.778 ± 0.667); 7: tMCAO (9.333 ± 0.707) PLX+tMCAO (7.778 ± 0.972); 14: tMCAO (7.222 ± 0.833) PLX+tMCAO (5.556 ± 1.014); 21: tMCAO (5.778 ± 1.302) PLX+tMCAO (4.556 ± 1.130); 28: tMCAO (4.000 ± 1.414) PLX+tMCAO (2.444 ± 1.130)	tMCAO vs. PLX+tMCAO Pre: p>0.9999; 1: p=0.9849; 3: p=0.0879; 7: **p=0.0042; 14: **p=0.0017; 21: *p=0.0444; 28: **p=0.0042
Fig3E	Rotarod	28d	tMCAO (9) PLX+tMCAO (9)	Two-way ANOVA, Tukey	F (6, 112) = 3.825	Pre: tMCAO (291.440 ± 9.385) PLX+tMCAO (284.276 ± 11.491); 1: tMCAO (125.884 ± 11.122) PLX+tMCAO (148.160 ± 11.959); 3: tMCAO (140.946 ± 21.770) PLX+tMCAO (163.687 ± 30.922); 7: tMCAO (151.231 ± 13.370) PLX+tMCAO (178.056 ± 19.833); 14: tMCAO (184.828 ± 9.622) PLX+tMCAO (227.489 ± 19.803); 21: tMCAO (216.389 ± 16.896) PLX+tMCAO (253.419 ± 12.577); 28: tMCAO (249.071 ± 16.881) PLX+tMCAO (268.415 ±…	tMCAO vs. PLX+tMCAO Pre: p=0.9651 ; 1: *p=0.0495; 3: *p=0.0421; 7: **p=0.0092; 14: ***p<0.0001; 21: ***p<0.0001; 28: p=0.1268
Fig3F	Adhesive contact	28 d	tMCAO (9) PLX+tMCAO (9)	Two-way ANOVA, Tukey	F (6, 112) = 1.897	Pre: tMCAO (15.148 ± 1.547) PLX+tMCAO (15.778 ± 1.740); 1: tMCAO (39.704 ± 4.267) PLX+tMCAO (37.111 ± 6.813); 3: tMCAO (30.444 ± 5.310) PLX+tMCAO (24.556 ± 5.508); 7: tMCAO (19.333 ± 2.587) PLX+tMCAO (14.000 ± 3.670); 14: tMCAO (15.667 ± 2.506) PLX+tMCAO (10.148 ± 1.864); 21: tMCAO (12.333 ± 2.734) PLX+tMCAO (7.704 ± 1.457); 28: tMCAO (11.407 ± 1.623) PLX+tMCAO (7.741 ± 1.793)	tMCAO vs. PLX+tMCAO Pre: p=0.9998 ; 1: p=0.5962; 3: **p=0.0040; 7: *p=0.0121; 14: **p=0.0084; 21: *p=0.0430; 28: p=0.1884
Fig3G	Adhesive removal	28 d	tMCAO (9) PLX+tMCAO (9)	Two-way ANOVA, Tukey	F (6, 112) = 1.481	Pre: tMCAO (20.111 ± 2.804) PLX+tMCAO (19.519 ± 1.573); 1: tMCAO (58.630 ± 7.759) PLX+tMCAO (53.926 ± 10.818); 3: tMCAO (50.852 ± 7.400) PLX+tMCAO (42.741 ± 6.612); 7: tMCAO (30.593 ± 5.861) PLX+tMCAO (22.259 ± 7.069); 14: tMCAO (24.111 ± 5.142) PLX+tMCAO (14.074 ± 2.420); 21: tMCAO (16.370 ± 3.364) PLX+tMCAO (10.704 ± 2.078); 28: tMCAO (12.963 ± 1.975) PLX+tMCAO (8.6671 ± 2.028)	tMCAO vs. PLX+tMCAO Pre: p>0.9999 ; 1: p=0.4129; 3: *p=0.0161; 7: *p=0.0123; 14: **p=0.0013; 21: p=0.2006; 28: p=0.5269
Fig3I	Swimming speeds	27 d	Sham (14) PLX (14) tMCAO (12) PLX+tMCAO (14)	One-way ANOVA, Tukey	F (3,50) = 1.333	Sham (33.25 ± 7.068) PLX (30.39 ± 6.732) tMCAO (29.35 ± 4.380) PLX+tMCAO (31.71 ± 5.518)	Sham vs. PLX: p = 0.5994 ; Sham vs. tMCAO: p = 0.3698; Sham vs. PLX+tMCAO: p = 0.9075; PLX vs. tMCAO: p = 0.9724; PLX vs. PLX+tMCAO: p = 0.9384; tMCAO vs. PLX+tMCAO: p = 0.7568
Fig3J	Averagy latency	26 d	Sham (14) PLX (14) tMCAO (12) PLX+tMCAO (14)	two-way ANOVA, Tukey	Interaction: F (12, 255) = 3.562; Row Factor:F (4, 255) = 57.31; Column Factor: F (3, 255) = 44.49	22: Sham (52.459 ± 8.459) PLX (53.821 ± 7.796) tMCAO (59.827 ± 0.600) PLX+tMCAO (55.602 ± 5.458); 23: Sham (45.373 ± 9.042) PLX (46.710 ± 7.903) tMCAO (49.651 ± 12.712) PLX+tMCAO (48.191 ± 7.832); 24: Sham (35.177 ± 9.218) PLX (32.108 ± 8.772) tMCAO (54.600 ± 4.547) PLX+tMCAO (37.439± 10.688); 25: Sham (30.419 ± 7.481) PLX (32.214 ± 7.366) tMCAO (50.497 ± 7.312) PLX+tMCAO (33.266 ± 8.707); 26: Sh…	group	22	23	24	25	26
							PLX+tMCAO vs. PLX PLX+tMCAO vs. tMCAO PLX+tMCAO vs. sham PLX5622 vs. tMCAO PLX5622 vs. sham tMCAO vs. sham	0.9402 0.5612 0.7336 0.2508 0.9705 0.0984	0.9643 0.9695 0.7936 0.8007 0.9720 0.5374	0.3191 <0.0001 0.8811 <0.0001 0.7479 <0.0001	0.9867 <0.0001 0.7887 <0.0001 0.9361 <0.0001	0.0829 <0.0001 0.2989 <0.0001 0.9078 <0.0001
Fig3K	Time in the zone	27 d	Sham (14) PLX (14) tMCAO (12) PLX+tMCAO (14)	two-way ANOVA, Tukey	Interaction: F (9, 200) = 3.618; Row Factor: F (3, 200) = 24.55; Column Factor: F (3, 200) = 0.2111	NE: Sham (14.666 ± 7.266) PLX (14.086 ± 6.738) tMCAO (14.280 ± 6.942) PLX+tMCAO (15.171 ± 7.441); SE: Sham (21.243 ± 7.677) PLX (18.669 ± 7.561) tMCAO (9.573 ± 5.920) PLX+tMCAO (20.880 ± 6.524); SW: Sham (7.157 ± 4.338) PLX (9.160 ± 6.323) tMCAO (9.460 ± 6.265) PLX+tMCAO (7.154 ± 5.346); NW: Sham (16.380 ± 5.561) PLX (17.240 ± 7.371) tMCAO (22.763 ± 9.144) PLX+tMCAO (16.794 ± 7.039);	group	NE	SE	SW	NW
							sham vs. PLX sham vs. tMCAO sham vs. PLX+tMCAO PLX vs. tMCAO PLX vs. PLX+tMCAO tMCAO vs. PLX+tMCAO	0.9959 0.9989 0.9973 0.9999 0.9745 0.9871	0.7476 0.0001 0.9990 0.0044 0.8244 0.0002	0.8631 0.8242 >0.9999 0.9995 0.8626 0.8236	0.9870 0.0822 0.9985 0.1671 0.9981 0.1173
Fig3L	entries to the zone	27 d	Sham (14) PLX (14) tMCAO (12) PLX+tMCAO (14)	two-way ANOVA, Tukey	Interaction: F (9, 200) = 3.630; Row Factor: F (3, 200) = 14.71; Column Factor: F (3, 200) = 9.058	NE: Sham (6.071 ± 1.859) PLX (5.714 ± 1.437) tMCAO (4.417 ± 1.443) PLX+tMCAO (4.786 ± 1.188); SE: Sham (6.929 ± 1.900) PLX (7.214 ± 2.007) tMCAO (3.583 ± 1.564) PLX+tMCAO (6.500 ± 1.225); SW: Sham (3.929 ± 1.492) PLX (4.786 ± 1.528) tMCAO (3.917 ± 1.975) PLX+tMCAO (3.714 ± 1.139); NW: Sham (4.857 ± 1.406) PLX (5.357 ± 1.336) tMCAO (5.250 ± 1.815) PLX+tMCAO (4.571 ± 1.158);	group	NE	SE	SW	NW
							sham vs. PLX sham vs. tMCAO sham vs. PLX+tMCAO PLX vs. tMCAO PLX vs. PLX+tMCAO tMCAO vs. PLX+tMCAO	0.9289 0.0361 0.1282 0.1477 0.3894 0.9303	0.9618 <0.0001 0.8843 <0.0001 0.6153 <0.0001	0.4617 >0.9999 0.9832 0.4851 0.2628 0.9874	0.8286 0.9174 0.9618 0.9981 0.5378 0.6820
Fig3M	entries to the plant	27 d	Sham (14) PLX (14) tMCAO (12) PLX+tMCAO (14)	One-way ANOVA, Tukey	F (3,50) = 3.377	Sham (4.857 ± 3.134) PLX (4.071 ± 2.336) tMCAO (1.167 ± 1.528) PLX+tMCAO 3.714 ± 2.234)	Sham vs. PLX: p = 0.8231 ; Sham vs. tMCAO: **p = 0.0016; Sham vs. PLX+tMCAO: p = 0.5939; PLX vs. tMCAO: *p = 0.0176; PLX vs. PLX+tMCAO: p = 0.9792; tMCAO vs. PLX+tMCAO: *p = 0.0459

## Sheet: Figure4
Fig No.	Description	Days after MCAO	Group (n)	Test used	Degree of freedom and p value	Mean ± SDs	post hoc
Figure 4
Fig4I	Clec7a	7 d	Sham (6) tMCAO (6)	student's t-test, two tailed	t(10)=3.347, **p=0.0074	Sham (0.9971 ± 1.194) tMCAO (6.929 ± 4.174)
	Abca1		Sham (6) tMCAO (6)	student's t-test, two tailed	t(10)=2.525, *p=0.0302	Sham (1.000 ± 0.8186) tMCAO (2.507 ± 1.211)
	Anxa2		Sham (5) tMCAO (6)	student's t-test, two tailed	t(9)=3.556, **p=0.0062	Sham (1.001 ± 0.7050) tMCAO (7.595 ± 4.060)
	Apoe		Sham (6) tMCAO (6)	student's t-test, two tailed	t(10)=2.384, *p=0.0384	Sham (1.015 ± 0.812) tMCAO (19.80 ± 19.28)
	Axl		Sham (6) tMCAO (6)	student's t-test, two tailed	t(10)=14.62, ***p<0.0001	Sham (0.9967 ± 0.4578) tMCAO (11.31 ± 1.667)
	C3		Sham (6) tMCAO (6)	student's t-test, two tailed	t(10)=4.595, ***p=0.0010	Sham (0.9945 ± 0.6686) tMCAO (17.51 ± 8.780)
	Cd63		Sham (6) tMCAO (6)	student's t-test, two tailed	t(10)=4.595, *p=0.0476	Sham (0.5375 ± 0.2891) tMCAO (5.059 ± 4.898)
	Cxcl16		Sham (6) tMCAO (6)	student's t-test, two tailed	t(10)=2.744, *p=0.0207	Sham (1.000 ± 0.6774) tMCAO (6.630 ± 4.981)
	Tnf		Sham (6) tMCAO (6)	student's t-test, two tailed	t(10)=3.063, *p=0.0120	Sham (0.9998 ± 0.6606) tMCAO (2.657 ± 1.149)
	Il1b		Sham (6) tMCAO (6)	student's t-test, two tailed	t(10)=3.470, **p=0.0060	Sham (1.000 ± 0.6135) tMCAO (2.197 ± 0.5803)
	Itgb2		Sham (6) tMCAO (6)	student's t-test, two tailed	t(10)=2.502, *p=0.0313	Sham (1.004 ± 0.7988) tMCAO (5.320 ± 4.149)
	Lgals3		Sham (4) tMCAO (6)	student's t-test, two tailed	t(8)=4.721, **p=0.0015	Sham (0.8937 ± 0.6113) tMCAO (3.652 ± 1.043)
	Siglec		Sham (6) tMCAO (5)	student's t-test, two tailed	t(9)=3.955, **p=0.0033	Sham (1.000 ± 0.5700) tMCAO (7.428 ± 3.976)
	Tlr2		Sham (6) tMCAO (6)	student's t-test, two tailed	t(10)=3.052, *p=0.0122	Sham (1.003 ± 0.3951) tMCAO (2.538 ± 1.167)
Fig4L	Clec7a in Iba-1	7 d	Sham (12) tMCAO (12)	student's t-test, two tailed	t(22)=8.613, ***p<0.0001	sham (0.01065 ± 0.008684) tMCAO (0.1750 ± 0.06553)

## Sheet: Figure5
Fig No.	Description	Days after MCAO	Group (n)	Test used	Degree of freedom and p value	Mean ± SDs	post hoc
Figure 5
Fig5C	TTC	1 d	Clec7a fl/fl(7) Clec7a i∆MG (7)	student's t-test, two tailed	t(12)=7.687, ***p<0.0001	Clec7a fl/fl(39.78 ± 2.922) Clec7a i∆MG (26.30 ± 3.606)
Fig5D	T2	1 d	Clec7a fl/fl(8) Clec7a i∆MG (8)	student's t-test, two tailed	t(14)=4.561, ***p=0.0004	Clec7a fl/fl(55.66 ± 9.233) Clec7a i∆MG (36.47 ± 7.516)
Fig5E	DWI	1 d	Clec7a fl/fl(8) Clec7a i∆MG (8)	student's t-test, two tailed	t(14)=4.456, ***p=0.0005	Clec7a fl/fl(49.41 ± 8.252) Clec7a i∆MG (31.84 ± 7.502)
Fig5G	CD68 in Iba-1	7 d	Clec7a fl/fl(30) Clec7a i∆MG (30)	student's t-test, two tailed	t(58)=4.456, ****p<0.0001	Clec7a fl/fl(0.1029 ± 0.04274) Clec7a i∆MG (0.04912 ± 0.02541)
Fig5I	PSD95 Syp	7 d	PSD95: Clec7a fl/fl(15) Clec7a i∆MG (15)	student's t-test, two tailed	t(28)=6.666, ****p<0.0001	Clec7a fl/fl(0.4950 ± 0.2164) Clec7a i∆MG (0.9913 ± 0.1905)
			Syn:Clec7a fl/fl(15) Clec7a i∆MG (15)	student's t-test, two tailed	t(28)=6.743, ****p<0.0001	Clec7a fl/fl(0.4534 ± 0.1511) Clec7a i∆MG (1.000 ± 0.2751)
			PSD95+Syn:Clec7a fl/fl() Clec7a i∆MG ()	student's t-test, two tailed	t(28)=6.447, ****p<0.0001	Clec7a fl/fl(0.3999 ± 0.1996) Clec7a i∆MG (1.000 ± 0.3002)
Fig5K	PSD95 in Iba-1	7 d	Clec7a fl/fl+Sham(15); Clec7a i∆MG+Sham (15); Clec7a fl/fl+tMCAO(15); Clec7a i∆MG+tMCAO (15)	One-way ANOVA, Tukey	F (3,56) = 14.27	Clec7a fl/fl+Sham(1.000 ± 0.1992); Clec7a i∆MG+Sham (0.9232 ± 0.2412); Clec7a fl/fl+tMCAO(1.409 ± 0.2356); Clec7a i∆MG+tMCAO (1.107 ± 0.1934)	Clec7a fl/fl+Sham vs. Clec7a i∆MG+Sham: p = 0.7711 ; Clec7a fl/fl+Sham vs. Clec7a fl/fl+tMCAO: ***p < 0.0001; Clec7a fl/fl+Sham vs. Clec7a i∆MG+tMCAO: p = 0.5395; Clec7a i∆MG+Sham vs. Clec7a fl/fl+tMCAO: ***p < 0.0001; Clec7a i∆MG+Sham vs. Clec7a i∆MG+tMCAO: p = 1088; Clec7a fl/fl+tMCAO vs. Clec7a i∆MG+tMCAO: **p = 0.0021
Fig5M	Syn in Iba-1	7 d	Clec7a fl/fl+Sham(15); Clec7a i∆MG+Sham (15); Clec7a fl/fl+tMCAO(15); Clec7a i∆MG+tMCAO (15)	One-way ANOVA, Tukey	F (3,56) = 15.32	Clec7a fl/fl+Sham(1.000 ± 0.1840); Clec7a i∆MG+Sham (0.9758 ± 0.1661); Clec7a fl/fl+tMCAO(1.299 ± 0.1899); Clec7a i∆MG+tMCAO (0.8999 ± 0.1511)	Clec7a fl/fl+Sham vs. Clec7a i∆MG+Sham: p = 0.9809 ; Clec7a fl/fl+Sham vs. Clec7a fl/fl+tMCAO: ***p < 0.0001; Clec7a fl/fl+Sham vs. Clec7a i∆MG+tMCAO: p = 0.3981; Clec7a i∆MG+Sham vs. Clec7a fl/fl+tMCAO: ***p < 0.0001; Clec7a i∆MG+Sham vs. Clec7a i∆MG+tMCAO: p = 6305; Clec7a fl/fl+tMCAO vs. Clec7a i∆MG+tMCAO: **p < 0.0001

## Sheet: Figure6
Fig No.	Description	Days after MCAO	Group (n)	Test used	Degree of freedom and p value	Mean ± SDs	post hoc
Figure 6
Fig6A	mNSS	28d	Clec7a fl/fl+Sham(13); Clec7a i∆MG+Sham (11); Clec7a fl/fl+tMCAO(10); Clec7a i∆MG+tMCAO (11)	two-way ANOVA, Tukey	Interaction: F (18, 287) = 149.4; Row Factor: F (6, 287) = 440.0; Column Factor: F (3, 287) = 2763	Pre:Clec7a fl/fl+Sham(0.000 ± 0.0000); Clec7a i∆MG+Sham (0.000 ± 0.0000); Clec7a fl/fl+tMCAO(0.000 ± 0.0000); Clec7a i∆MG+tMCAO (0.000 ± 0.0000); 1: Clec7a fl/fl+Sham(0.000 ± 0.0000); Clec7a i∆MG+Sham (0.000 ± 0.0000); Clec7a fl/fl+tMCAO(10.800 ± 1.033); Clec7a i∆MG+tMCAO (10.727 ± 0.905); 3: Clec7a fl/fl+Sham(0.000 ± 0.0000); Clec7a i∆MG+Sham (0.000 ± 0.0000); Clec7a fl/fl+tMCAO(10.400 ± 1.075);…	group	Pre	1	3	7	14	21	28
							Clec7a fl/fl+Sham vs. Clec7a i∆MG+Sham Clec7a fl/fl+Sham vs. Clec7a fl/fl+tMCAO Clec7a fl/fl+Sham vs. Clec7a i∆MG+tMCAO Clec7a i∆MG+Sham vs. Clec7a fl/fl+tMCAO Clec7a i∆MG+Sham vs. Clec7a i∆MG+tMCAO Clec7a fl/fl+tMCAO vs. Clec7a i∆MG+tMCAO	>0.9999 >0.9999 >0.9999 >0.9999 >0.9999 >0.9999	>0.9999 <0.0001 <0.0001 <0.0001 <0.0001 0.9930	>0.9999 <0.0001 <0.0001 <0.0001 <0.0001 0.0238	>0.9999 <0.0001 <0.0001 <0.0001 <0.0001 <0.0001	>0.9999 <0.0001 <0.0001 <0.0001 <0.0001 <0.0001	>0.9999 <0.0001 <0.0001 <0.0001 <0.0001 <0.0001	>0.9999 <0.0001 <0.0001 <0.0001 <0.0001 <0.0001
Fig6B	Rotarod	28d	Clec7a fl/fl+Sham(13); Clec7a i∆MG+Sham (11); Clec7a fl/fl+tMCAO(10); Clec7a i∆MG+tMCAO (11)	two-way ANOVA, Tukey	Interaction: F (18, 287) = 26.85; Row Factor: F (6, 287) = 72.79; Column Factor: F (3, 287) = 618.7	Pre:Clec7a fl/fl+Sham(273.715 ±14.454); Clec7a i∆MG+Sham (272.930 ± 20.443); Clec7a fl/fl+tMCAO(271.892 ± 14.413); Clec7a i∆MG+tMCAO (272.930 ± 20.443); 1: Clec7a fl/fl+Sham(280.720 ± 19.448); Clec7a i∆MG+Sham (275.936 ± 16.991); Clec7a fl/fl+tMCAO(124.748 ± 30.572); Clec7a i∆MG+tMCAO (139.942 ± 11.201); 3: Clec7a fl/fl+Sham(286.048 ± 15.392); Clec7a i∆MG+Sham (286.694 ± 10.424); Clec7a fl/fl+tMC…	group	Pre	1	3	7	14	21	28
							Clec7a fl/fl+Sham vs. Clec7a i∆MG+Sham Clec7a fl/fl+Sham vs. Clec7a fl/fl+tMCAO Clec7a fl/fl+Sham vs. Clec7a i∆MG+tMCAO Clec7a i∆MG+Sham vs. Clec7a fl/fl+tMCAO Clec7a i∆MG+Sham vs. Clec7a i∆MG+tMCAO Clec7a fl/fl+tMCAO vs. Clec7a i∆MG+tMCAO	>0.9999 >0.9999 >0.9999 >0.9999 >0.9999 >0.9999	>0.9999 <0.0001 <0.0001 <0.0001 <0.0001 0.8550	>0.9999 <0.0001 <0.0001 <0.0001 <0.0001 0.0022	>0.9999 <0.0001 <0.0001 <0.0001 <0.0001 <0.0001	>0.9999 <0.0001 <0.0001 <0.0001 <0.0001 <0.0001	>0.9999 <0.0001 <0.0001 <0.0001 <0.0001 <0.0001	>0.9999 <0.0001 <0.0001 <0.0001 <0.0001 <0.0001
Fig6C	Adhesive contact	28d	Clec7a fl/fl+Sham(13); Clec7a i∆MG+Sham (11); Clec7a fl/fl+tMCAO(10); Clec7a i∆MG+tMCAO (11)	two-way ANOVA, Tukey	Interaction: F (18, 287) = 12.86; Row Factor: F (6, 287) = 45.19; Column Factor: F (3, 287) = 217.1	Pre:Clec7a fl/fl+Sham(16.231 ± 2.246); Clec7a i∆MG+Sham (15.364 ± 1.816); Clec7a fl/fl+tMCAO(16.500 ± 2.104); Clec7a i∆MG+tMCAO (15.364 ± 1.816); 1: Clec7a fl/fl+Sham(12.821 ± 3.943); Clec7a i∆MG+Sham (13.576 ± 3.509); Clec7a fl/fl+tMCAO(35.333 ± 5.174); Clec7a i∆MG+tMCAO (30.848 ± 4.727); 3: Clec7a fl/fl+Sham(11.590 ± 3.975); Clec7a i∆MG+Sham (12.788 ± 3.060); Clec7a fl/fl+tMCAO(32.667 ± 6.581);…	group	Pre	1	3	7	14	21	28
							Clec7a fl/fl+Sham vs. Clec7a i∆MG+Sham Clec7a fl/fl+Sham vs. Clec7a fl/fl+tMCAO Clec7a fl/fl+Sham vs. Clec7a i∆MG+tMCAO Clec7a i∆MG+Sham vs. Clec7a fl/fl+tMCAO Clec7a i∆MG+Sham vs. Clec7a i∆MG+tMCAO Clec7a fl/fl+tMCAO vs. Clec7a i∆MG+tMCAO	>0.9999 >0.9999 >0.9999 >0.9999 >0.9999 >0.9999	>0.9999 <0.0001 <0.0001 <0.0001 <0.0001 0.3551	>0.9999 <0.0001 <0.0001 <0.0001 <0.0001 <0.0001	0.9998 <0.0001 <0.0001 <0.0001 <0.0001 0.0011	>0.9999 <0.0001 0.0001 <0.0001 0.0068 <0.0001	>0.9999 <0.0001 >0.9999 <0.0001 >0.9999 <0.0001	>0.9999 <0.0001 >0.9999 <0.0001 >0.9999 <0.0001
Fig6D	Adhesive removal	28d	Clec7a fl/fl+Sham(13); Clec7a i∆MG+Sham (11); Clec7a fl/fl+tMCAO(10); Clec7a i∆MG+tMCAO (11)	two-way ANOVA, Tukey	Interaction: F (18, 287) = 16.85; Row Factor: F (6, 287) = 62.53; Column Factor: F (3, 287) = 281.7	Pre:Clec7a fl/fl+Sham(17.974 ± 2.447); Clec7a i∆MG+Sham (17.606 ± 2.265); Clec7a fl/fl+tMCAO(18.333 ± 2.166); Clec7a i∆MG+tMCAO (17.00 ± 1.989); 1: Clec7a fl/fl+Sham(15.462 ± 3.760); Clec7a i∆MG+Sham (16.394 ± 3.499); Clec7a fl/fl+tMCAO(45.100 ± 6.707); Clec7a i∆MG+tMCAO (38.848 ± 6.170); 3: Clec7a fl/fl+Sham(14.513 ± 4.371); Clec7a i∆MG+Sham (15.636 ± 3.689); Clec7a fl/fl+tMCAO(42.667 ± 9.877); …	group	Pre	1	3	7	14	21	28
							Clec7a fl/fl+Sham vs. Clec7a i∆MG+Sham Clec7a fl/fl+Sham vs. Clec7a fl/fl+tMCAO Clec7a fl/fl+Sham vs. Clec7a i∆MG+tMCAO Clec7a i∆MG+Sham vs. Clec7a fl/fl+tMCAO Clec7a i∆MG+Sham vs. Clec7a i∆MG+tMCAO Clec7a fl/fl+tMCAO vs. Clec7a i∆MG+tMCAO	>0.9999 >0.9999 >0.9999 >0.9999 >0.9999 >0.9999	>0.9999 <0.0001 <0.0001 <0.0001 <0.0001 0.1385	>0.9999 <0.0001 <0.0001 <0.0001 <0.0001 0.0268	>0.9999 <0.0001 <0.0001 <0.0001 <0.0001 0.0006	>0.9999 <0.0001 <0.0001 <0.0001 <0.0001 <0.0001	>0.9999 <0.0001 0.5522 <0.0001 0.7127 <0.0001	>0.9999 <0.0001 >0.9999 <0.0001 >0.9999 <0.0001
Fig6F	Swimming speeds	27 d	Clec7a fl/fl+Sham(13); Clec7a i∆MG+Sham (11); Clec7a fl/fl+tMCAO(10); Clec7a i∆MG+tMCAO (11)	One-way ANOVA, Tukey	F (3,41) = 0.06577	Clec7a fl/fl+Sham(35.29 ± 3.370); Clec7a i∆MG+Sham (35.02 ± 1.903); Clec7a fl/fl+tMCAO(35.84 ± 3.524); Clec7a i∆MG+tMCAO (35.24 ± 7.075)	Clec7a fl/fl+Sham vs. Clec7a i∆MG+Sham: p = 0.9987 Clec7a fl/fl+Sham vs. Clec7a fl/fl+tMCAO: p = 0.9907 Clec7a fl/fl+Sham vs. Clec7a i∆MG+tMCAO: p > 0.9999 Clec7a i∆MG+Sham vs. Clec7a fl/fl+tMCAO: p = 0.9731 Clec7a i∆MG+Sham vs. Clec7a i∆MG+tMCAO: p = 0.9994 Clec7a fl/fl+tMCAO vs. Clec7a i∆MG+tMCAO: p = 0.9889
Fig6G	Averagy latency	26 d	Clec7a fl/fl+Sham(13); Clec7a i∆MG+Sham (11); Clec7a fl/fl+tMCAO(10); Clec7a i∆MG+tMCAO (11)	two-way ANOVA, Tukey	Interaction: F (12, 205) = 1.491; Row Factor:F (4, 205) = 165.3; Column Factor: F (3, 205) = 40.24	22:Clec7a fl/fl+Sham(55.264 ± 5.526); Clec7a i∆MG+Sham (50.682 ± 4.814); Clec7a fl/fl+tMCAO(58.433 ± 2.707); Clec7a i∆MG+tMCAO (53.430 ± 5.625); 23: Clec7a fl/fl+Sham(38.288 ± 6.559); Clec7a i∆MG+Sham (39.949 ± 5.111); Clec7a fl/fl+tMCAO(50.339 ± 3.087); Clec7a i∆MG+tMCAO (45.432 ± 3.967); 24: Clec7a fl/fl+Sham(31.615 ± 8.127); Clec7a i∆MG+Sham (32.023 ± 5.346); Clec7a fl/fl+tMCAO(46.002 ± 5.376)…	group	22	23	24	25	26
							Clec7a fl/fl+Sham vs. Clec7a i∆MG+Sham Clec7a fl/fl+Sham vs. Clec7a fl/fl+tMCAO Clec7a fl/fl+Sham vs. Clec7a i∆MG+tMCAO Clec7a i∆MG+Sham vs. Clec7a fl/fl+tMCAO Clec7a i∆MG+Sham vs. Clec7a i∆MG+tMCAO Clec7a fl/fl+tMCAO vs. Clec7a i∆MG+tMCAO	0.2457 0.5910 0.8777 0.0179 0.7049 0.2265	0.9059 <0.0001 0.3327 0.0006 0.7656 0.0150	0.9984 <0.0001 0.6236 <0.0001 0.7498 0.0001	0.6897 <0.0001 0.9966 0.0018 0.5885 <0.0001	0.9370 <0.0001 0.9991 <0.0001 0.9736 <0.0001
Fig6H	entries to the plant	27 d	Clec7a fl/fl+Sham(13); Clec7a i∆MG+Sham (11); Clec7a fl/fl+tMCAO(10); Clec7a i∆MG+tMCAO (11)	One-way ANOVA, Tukey	F (3,41) = 3.732	Clec7a fl/fl+Sham(5.846 ± 2.410); Clec7a i∆MG+Sham (5.636 ± 2.580); Clec7a fl/fl+tMCAO(3.000 ± 1.563); Clec7a i∆MG+tMCAO (5.818 ± 2.483)	Clec7a fl/fl+Sham vs. Clec7a i∆MG+Sham: p = 0.9961 Clec7a fl/fl+Sham vs. Clec7a fl/fl+tMCAO: *p = 0.0277 Clec7a fl/fl+Sham vs. Clec7a i∆MG+tMCAO: p > 0.9999 Clec7a i∆MG+Sham vs. Clec7a fl/fl+tMCAO: p = 0.0591 Clec7a i∆MG+Sham vs. Clec7a i∆MG+tMCAO: p = 0.9977 Clec7a fl/fl+tMCAO vs. Clec7a i∆MG+tMCAO: *p = 0.0387
Fig6I	Time in the zone	27 d	Clec7a fl/fl+Sham(13); Clec7a i∆MG+Sham (11); Clec7a fl/fl+tMCAO(10); Clec7a i∆MG+tMCAO (11)	two-way ANOVA, Tukey	Interaction: F (9, 164) = 4.767; Row Factor: F (3, 164) = 44.39; Column Factor: F (3, 164) = 0.05248	NE:Clec7a fl/fl+Sham(9.874 ± 3.866); Clec7a i∆MG+Sham (11.855 ± 2.741); Clec7a fl/fl+tMCAO(18.101 ± 7.350); Clec7a i∆MG+tMCAO (11.048 ± 6.311); SE: Clec7a fl/fl+Sham(25.523 ± 11.158); Clec7a i∆MG+Sham (24.004 ± 7.628); Clec7a fl/fl+tMCAO(15.911 ± 5.146); Clec7a i∆MG+tMCAO (27.025 ± 4.250); SW: Clec7a fl/fl+Sham(11.240 ± 4.405); Clec7a i∆MG+Sham (10.625 ± 5.608); Clec7a fl/fl+tMCAO(9.249 ± 4.302);…	group	NE	SE	SW	NW
							Clec7a fl/fl+Sham vs. Clec7a i∆MG+Sham Clec7a fl/fl+Sham vs. Clec7a fl/fl+tMCAO Clec7a fl/fl+Sham vs. Clec7a i∆MG+tMCAO Clec7a i∆MG+Sham vs. Clec7a fl/fl+tMCAO Clec7a i∆MG+Sham vs. Clec7a i∆MG+tMCAO Clec7a fl/fl+tMCAO vs. Clec7a i∆MG+tMCAO	0.8409 0.0055 0.9610 0.0719 0.9882 0.0318	0.9204 0.0008 0.9228 0.0096 0.6186 0.0001	0.9940 0.8491 0.9965 0.9491 >0.9999 0.9380	0.9997 0.1971 0.9224 0.1932 0.9547 0.0632
Fig6J	entries to the zone	27 d	Clec7a fl/fl+Sham(13); Clec7a i∆MG+Sham (11); Clec7a fl/fl+tMCAO(10); Clec7a i∆MG+tMCAO (11)	two-way ANOVA, Tukey	Interaction: F (9, 164) = 5.792; Row Factor: F (3, 164) = 46.85; Column Factor: F (3, 164) = 0.7793	NE:Clec7a fl/fl+Sham(5.615 ± 2.063); Clec7a i∆MG+Sham (5.273 ± 1.555); Clec7a fl/fl+tMCAO(7.400 ± 2.633); Clec7a i∆MG+tMCAO (5.636 ± 2.335); SE: Clec7a fl/fl+Sham(9.923 ± 2.019); Clec7a i∆MG+Sham (10.182 ± 2.359); Clec7a fl/fl+tMCAO(5.500 ± 2.273); Clec7a i∆MG+tMCAO (9.818 ± 2.228); SW: Clec7a fl/fl+Sham(4.231 ± 1.092); Clec7a i∆MG+Sham (4.455 ± 1.635); Clec7a fl/fl+tMCAO(4.700 ± 1.889); Clec7a i…	group	NE	SE	SW	NW
							Clec7a fl/fl+Sham vs. Clec7a i∆MG+Sham Clec7a fl/fl+Sham vs. Clec7a fl/fl+tMCAO Clec7a fl/fl+Sham vs. Clec7a i∆MG+tMCAO Clec7a i∆MG+Sham vs. Clec7a fl/fl+tMCAO Clec7a i∆MG+Sham vs. Clec7a i∆MG+tMCAO Clec7a fl/fl+tMCAO vs. Clec7a i∆MG+tMCAO	0.9737 0.1367 >0.9999 0.0656 0.9722 0.1700	0.9883 <0.0001 0.9992 <0.0001 0.9722 <0.0001	0.9924 0.9409 0.4932 0.9917 0.6966 0.8652	0.9012 0.9716 0.6034 0.9961 0.2532 0.3907

## Sheet: Figure7
Fig No.	Description	Days after MCAO	Group (n)	Test used	Degree of freedom and p value	Mean ± SDs	post hoc
Fig7B	No, Spikes	7d	Clec7a fl/fl+Sham(16); Clec7a i∆MG+Sham (16); Clec7a fl/fl+tMCAO(22); Clec7a i∆MG+tMCAO (24)	two-way ANOVA, Tukey	Interaction: F (54, 1406) = 1.064; Row Factor: F (54, 1406) = 246.8; Column Factor: F (54, 1406) = 150.0	0:Clec7a fl/fl+Sham(0.000 ± 0.0000); Clec7a i∆MG+Sham (0.000 ± 0.0000); Clec7a fl/fl+tMCAO(0.000 ± 0.0000); Clec7a i∆MG+tMCAO (0.000 ± 0.0000); 60: Clec7a fl/fl+Sham(0.625 ± 1.147); Clec7a i∆MG+Sham (1.188 ± 1.642); Clec7a fl/fl+tMCAO(3.545 ± 3.082); Clec7a i∆MG+tMCAO (0.417 ± 1.060); 120: Clec7a fl/fl+Sham(4.125 ± 2.391); Clec7a i∆MG+Sham (4.438 ± 2.828); Clec7a fl/fl+tMCAO(7.227 ± 2.943); Clec7…	group	0	60	120	180	240	300	360
							Clec7a fl/fl+Sham vs. Clec7a i∆MG+Sham Clec7a fl/fl+Sham vs. Clec7a fl/fl+tMCAO Clec7a fl/fl+Sham vs. Clec7a i∆MG+tMCAO Clec7a i∆MG+Sham vs. Clec7a fl/fl+tMCAO Clec7a i∆MG+Sham vs. Clec7a i∆MG+tMCAO Clec7a fl/fl+tMCAO vs. Clec7a i∆MG+tMCAO	>0.9999 >0.9999 >0.9999 >0.9999 >0.9999 >0.9999	0.9127 0.0014 0.9933 0.0161 0.7563 <0.0001	0.9833 0.0006 0.4086 0.0026 0.2080 <0.0001	0.9833 0.0010 0.2302 0.0044 0.0993 <0.0001	0.9127 0.0023 0.4899 0.0242 0.1422 <0.0001	0.9833 0.0031 0.6763 0.0117 0.4244 <0.0001	0.9833 0.0014 0.9856 0.0059 0.8777 <0.0001
Fig7D	pair pluse ratio	7 d	Clec7a fl/fl+Sham(10); Clec7a i∆MG+Sham (12); Clec7a fl/fl+tMCAO(12); Clec7a i∆MG+tMCAO (16)	One-way ANOVA, Tukey	F (3,46) = 9.335	Clec7a fl/fl+Sham(1.160 ± 0.1538); Clec7a i∆MG+Sham (1.078 ± 0.1207); Clec7a fl/fl+tMCAO(1.312 ± 0.1153); Clec7a i∆MG+tMCAO (1.084 ± 0.1200)	Clec7a fl/fl+Sham vs. Clec7a i∆MG+Sham: p = 0.4318 Clec7a fl/fl+Sham vs. Clec7a fl/fl+tMCAO: *p = 0.0360 Clec7a fl/fl+Sham vs. Clec7a i∆MG+tMCAO: p = 0.4481 Clec7a i∆MG+Sham vs. Clec7a fl/fl+tMCAO: ***p = 0.0002 Clec7a i∆MG+Sham vs. Clec7a i∆MG+tMCAO: p = 0.9992 Clec7a fl/fl+tMCAO vs. Clec7a i∆MG+tMCAO: ***p = 0.0001

## Sheet: Figure8
Fig No.	Description	Days after MCAO	Group (n)	Test used	Degree of freedom and p value	Mean ± SDs	post hoc
Figure 8
Fig8F	MD2/PSD95	7 d	% area MD2: sham (18) tMCAO (18)	student's t-test, two tailed	t (34) = 18.51, ***p < 0.0001	sham (0.6922 ± 0.2008); tMCAO (2.043 ± 0.2357)
			% area MD2-PSD95: sham (18) tMCAO (18)	student's t-test, two tailed	t (34) = 13.73, ***p < 0.0001	sham (0.1763 ± 0.07213); tMCAO (0.7310 ± 0.1555)
Fig8G	MD2/Syn	7 d	% area MD2: sham (18) tMCAO (18)	student's t-test, two tailed	t (34) = 8.302, ***p < 0.0001	sham (1.480 ± 0.3817); tMCAO (2.615 ± 0.4363)
			% area MD2-Syn: sham (18) tMCAO (18)	student's t-test, two tailed	t (34) = 14.10, ***p < 0.0001	sham (0.2045 ± 0.08029); tMCAO (0.8329 ± 0.1712)
Fig8I	engulfment	1 d	fl-WT(6) i∆MG-WT(6) fl-KO(6) i∆MG-KO(6)	One-way ANOVA, Bonferroni posthoc	F (3, 20) = 38.02	fl-WT(0.1213 ± 0.01798) i∆MG-WT(0.05273 ± 0.01270) fl-KO(0.04737 ± 0.01250) i∆MG-KO(0.04694 ± 0.01371)	fl-WT vs. i∆MG-WT: ****p<0.0001 fl-WT vs. fl-KO: ****p<0.0001 fl-WT vs. i∆MG-KO: ****p<0.0001 i∆MG-WT vs. fl-KO: p>0.9999 i∆MG-WT vs. i∆MG-KO: p>0.9999 fl-KO vs. i∆MG-KO: p>0.9999

## Sheet: Support
Fig No.	Description	Days after MCAO	Group (n)	Test used	Degree of freedom and p value	Mean ± SDs	post hoc
Figure S1
FigS1B	cortex-number	28 d	Sham (9) tMCAO (9)	One-way ANOVA, Tukey	F (5, 48) = 15.38	Sham (90.22 ± 13.88) 1 (139.3 ± 21.41) 3 (164.8 ± 30.31) 7 (189.3 ± 32.14) 14 (161.6 ± 18.76) 28 (140.9 ± 31.68)	Sham vs. 1d: ***p=0.0009 Sham vs. 3d: ***p<0.0001 Sham vs. 7d: ***p<0.0001 Sham vs. 14d: ***p<0.0001 Sham vs. 28d: ***p=0.0006
FigS1C	cortex-soma	28 d	Sham (40) tMCAO (40)	One-way ANOVA, Tukey	F (5, 234) = 22.72	Sham (40.93 ± 6.224) 1 (47.00 ± 7.077) 3 (51.74 ± 5.359) 7 (54.54 ± 7.568) 14 (46.29 ± 6.449) 28 (45.60 ± 5.313)	Sham vs. 1d: ***p=0.0002 Sham vs. 3d: ***p<0.0001 Sham vs. 7d: ***p<0.0001 Sham vs. 14d: **p=0.0011 Sham vs. 28d: **p=0.0063
FigS1D	cortex-branch	28 d	Sham (40) tMCAO (40)	One-way ANOVA, Tukey	F (5, 234) = 6.563	Sham (467.3 ± 85.74) 1 (377.3 ± 101.8) 3 (366.1 ± 101.7) 7 (353.6 ± 111.0) 14 (380.1 ± 100.1) 28 (384.3 ± 95.83)	Sham vs. 1d: ***p=0.0004 Sham vs. 3d: ***p<0.0001 Sham vs. 7d: ***p<0.0001 Sham vs. 14d: ***p=0.0006 Sham vs. 28d: **p=0.0012
FigS1E	cortex-process	28 d	Sham (40) tMCAO (40)	One-way ANOVA, Tukey	F (5, 234) = 4.265	Sham (113.0 ± 34.95) 1 89.63 ± 29.11) 3 (89.38 ± 34.27) 7 (85.38 ± 23.25) 14 (91.65 ± 25.53) 28 (92.18 ± 31.87)	Sham vs. 1d: **p=0.0031 Sham vs. 3d: **p=0.0027 Sham vs. 7d: ***p=0.0003 Sham vs. 14d: **p=0.0086 Sham vs. 28d: *p=0.0111
FigS1G	hip-number	28 d	Sham (9) tMCAO (9)	One-way ANOVA, Tukey	F (5, 48) = 15.72	Sham (92.33 ± 16.73) 1 (141.0 ± 22.44) 3 (178.2 ± 28.95) 7 (188.3 ± 29.30) 14 (158.3 ± 27.77) 28 (149.9 ± 26.20)	Sham vs. 1d: ***p=0.0010 Sham vs. 3d: ***p<0.0001 Sham vs. 7d: ***p<0.0001 Sham vs. 14d: ***p<0.0001 Sham vs. 28d: ***p<0.0001
FigS1H	hip-soma	28 d	Sham (40) tMCAO (40)	One-way ANOVA, Tukey	F (5, 234) = 24.60	Sham (40.91 ± 6.531) 1 (45.10 ± 6.186) 3 (47.96 ± 7.287) 7 (57.02 ± 7.905) 14 (50.74 ± 7.550) 28 (49.06 ± 5.827)	Sham vs. 1d: *p=0.0370 Sham vs. 3d: ***p<0.0001 Sham vs. 7d: ***p<0.0001 Sham vs. 14d: ***p<0.0001 Sham vs. 28d: ***p<0.0001
FigS1I	hip-branch	28 d	Sham (40) tMCAO (40)	One-way ANOVA, Tukey	F (5, 234) = 14.17	Sham (473.6 ± 78.30) 1 (382.2 ± 88.91) 3 (359.0 ± 73.12) 7 (341.9 ± 75.47) 14 (378.7 ± 76.47) 28 (384.3 ± 65.93)	Sham vs. 1d: ***p<0.0001 Sham vs. 3d: ***p<0.0001 Sham vs. 7d: ***p<0.0001 Sham vs. 14d: ***p=0.0006 Sham vs. 28d: **p=0.0012
FigS1J	hip-process	28 d	Sham (40) tMCAO (40)	One-way ANOVA, Tukey	F (5, 234) = 3.753	Sham (173.8 ± 28.29) 1 （100.6 ± 21.66) 3 (97.78 ± 27.53) 7 (93.40 ± 27.84) 14 (99.13 ± 31.89) 28 (101.9 ± 26.19)	Sham vs. 1d: *p=0.0265 Sham vs. 3d: **p=0.0061 Sham vs. 7d: ***p=0.0004 Sham vs. 14d: *p=0.0127 Sham vs. 28d: p=0.0503
Figure S2
FigS2B	TTC	1 d	Sham (2) tMCAO (4)	student's t-test, two tailed	t(4)=41.18, ****p<0.0001	tMCAO (0 ± 0) PLX+tMCAO (42.46 ± 1.375)
FigS2C	mNSS	28d	tMCAO (8) PLX+tMCAO (8)	two-way repeated ANOVA, Tukey	F (5, 84) = 181.5	Pre: Sham (0 ± 0) tMCAO (0 ± 0); 1: Sham (0 ± 0) tMCAO (10.625 ± 1.061); 3: Sham (0 ± 0) tMCAO (10.875 ± 0.641); 7: Sham (0 ± 0) tMCAO (9.250 ± 0.707); 14: Sham (0 ± 0) tMCAO (7.125 ± 0.835); 21: Sham (0 ± 0) tMCAO (5.625 ± 1.302); 28: tMCAO (4.000 ± 1.414) PLX+tMCAO (2.444 ± 1.130)	Sham vs. tMCAO Pre: p>0.9999; 1: ***p<0.0001; 3: ***p<0.0001; 7: ***p<0.0001; 14: ***p<0.0001; 21: ***p<0.0001
FigS2D	Rotarod	28d	tMCAO (8) PLX+tMCAO (8)	two-way repeated ANOVA, tukey	F (5, 84) = 119.0	Pre: Sham (292.295 ± 11.892) tMCAO (290.370 ± 9.397); 1: Sham (287.673 ± 14.653) tMCAO (123.618 ± 9.410); 3: Sham (297.510 ± 2.606) tMCAO (144.517 ± 20.259); 7: Sham (298.118 ± 3.988) tMCAO (150.104 ± 13.828); 14: Sham (297.753 ± 4.473) tMCAO (186.641 ± 8.485); 21: Sham (298.403 ± 2.444) tMCAO (218.853 ± 16.242);	Sham vs. tMCAO Pre: p>0.9999; 1: ***p<0.0001; 3: ***p<0.0001; 7: ***p<0.0001; 14: ***p<0.0001; 21: ***p<0.0001
FigS2E	Adhesive contact	28 d	Sham (8) tMCAO (8)	two-way repeated ANOVA, Tukey	F (5, 84) = 58.90	Pre: Sham (11.333 ± 2.755) tMCAO (11.292 ± 2.319); 1: Sham (8.458 ± 3.891) tMCAO (39.042 ± 4.037); 3: Sham (9.125 ± 2.323) tMCAO (28.958 ± 5.299); 7: Sham (10.333 ± 3.788) tMCAO (18.833 ± 2.254); 14: Sham (7.833 ± 1.321) tMCAO (15.042 ± 1.777); 21: Sham (10.083 ± 2.106) tMCAO (13.333 ± 1.141);	Sham vs. tMCAO Pre: p>0.9999; 1: ***p<0.0001; 3: ***p<0.0001; 7: ***p<0.0001; 14: ***p<0.0001; 21: p=0.1983;
FigS2F	Adhesive removal	28 d	tMCAO (8) PLX+tMCAO (8)	two-way repeated ANOVA, Tukey	F (5, 84) = 69.65	Pre: Sham (13.667 ± 2.690) tMCAO (15.500 ± 3.625); 1: Sham (12.000 ± 5.336) tMCAO (57.500 ± 7.462); 3: Sham (10.500 ± 2.679) tMCAO (49.083 ± 5.514); 7: Sham (11.458 ± 3.603) tMCAO (29.917 ± 5.879); 14: Sham (9.417 ± 1.771) tMCAO (22.917 ± 3.943); 21: Sham (11.792 ± 1.967) tMCAO (17.208 ± 2.390);	Sham vs. tMCAO Pre: p>0.9999; 1: ***p<0.0001; 3: ***p<0.0001; 7: ***p<0.0001; 14: ***p<0.0001; 21: p=0.0771;
FigS2H	Swimming speeds	27 d	Sham (11) tMCAO (11)	student's t-test, two tailed	t(20)=1.086, p=0.2442	Sham (18.25 ± 0.9955) tMCAO (18.95 ±1.891)
FigS2I	Averagy latency	26 d	Sham (11) tMCAO (11)	two-way repeated ANOVA, Tukey	F (4, 100) = 2.499	22: Sham (53.705 ± 7.051) tMCAO (56.568 ± 4.131); 23: Sham (40.523 ± 8.724) tMCAO (46.568 ± 7.184); 24: Sham (32.568 ± 9.190) tMCAO (45.886 ± 9.595); 25: Sham (29.795 ± 5.929) tMCAO (43.068 ± 11.414); 26: Sham (22.614 ± 8.760) tMCAO (38.705 ± 8.595);	Sham vs. tMCAO 22: p>0.9999; 23: p=0.4514; 24: **p=0.0014; 25: **p=0.0015; 26: ***p<0.0001;
FigS2J	Time in the zone	27 d	Sham (11) tMCAO (11)	Two-way ANOVA, Tukey	F (3, 80) = 21.43	NE: Sham (9.149 ± 4.087) tMCAO (14.051 ± 6.684); SE: Sham (30.247 ± 7.409) tMCAO (13.578 ± 5.659); SW: Sham (9.074 ± 6.145) tMCAO (13.098 ± 6.847); NW: Sham (11.450 ± 2.542) tMCAO (19.364 ± 4.603);	Sham vs. tMCAO NE: p=0.1894; SE: ***p<0.0001; SW: p=0.4084; NW: **p=0.0067;
FigS2K	entries to the zone	27 d	Sham (11) tMCAO (11)	Two-way ANOVA, Tukey	F (3, 80) = 4.559	NE: Sham (3.636 ± 1.690) tMCAO (3.455 ± 1.753); SE: Sham (7.182 ± 2.857) tMCAO (3.727 ± 2.328); SW: Sham (2.727 ± 1.272) tMCAO (3.091 ± 2.119); NW: Sham (3.818 ± 2.040) tMCAO (4.273 ± 1.849);	Sham vs. tMCAO NE: p>0.9999; SE: ***p=0.0006; SW: p>0.9999; NW: p>0.9999;
FigS2L	entries to the plant	27 d	Sham (11) tMCAO (11)	student's t-test, two tailed	t(20)=3.194, **p=0.0046	Sham (4.727± 2.195) tMCAO (2.000 ± 1.789)
FigS3	CD68 in iba-1	28 d	Sham (19); D1 (18); D3 (19); D7 (19); D14 (19); D28 (18)	One-way ANOVA, Tukey	F(5, 106) = 25.04	Sham (0.06223 ± 0.01504) 1 （0.08306 ± 0.01497) 3 (0.08831 ± 0.01892) 7 (0.1221 ± 0.01995) 14 (0.1138 ± 0.02353) 28 (0.1043 ± 0.02102)	Sham vs. 1d: **p = 0.0060 Sham vs. 3d: ***p = 0.0003 Sham vs. 7d: ***p<0.0001 Sham vs. 14d: ***p<0.0001 Sham vs. 28d: ***p<0.0001
FigS4	Soma area	7 d	ExPre: sham(20); tMCAO(20)	student's t-test, two tailed	t(38)=4.563; ***p < 0.0001	Sham (37.10 ± 10.95) tMCAO (53.00 ±11.09)
			ExPost: sham(20); tMCAO(20)	student's t-test, two tailed	t(38)=2.706; *p = 0.0101	Sham (35.87 ± 9.842) tMCAO (45.57 ±12.64)
			InhiPre: sham(20); tMCAO(20)	student's t-test, two tailed	t(38)=4.458; ***p < 0.0001	Sham (35.54 ± 9.459) tMCAO (49.36 ±10.15)
			InhiPost: sham(20); tMCAO(20)	student's t-test, two tailed	t(38)=2.598; *p = 0.0133	Sham (38.62 ± 8.556) tMCAO (48.74 ±15.19)
FigS5	clec7a WB	7 d	Sham (6) tMCAO (6)	student's t-test, two tailed	t(10)=6.722, ***p < 0.0001	Sham 1.000 ± 0.2437) tMCAO (1.952 ± 0.2470)
Figure S6
FigS6A	siRNA	1 d	control (3) siClec7a (3)	student's t-test, two tailed	t(4)=11.95, ***p=0.0003	control (0.9999± 0.04550) siRNA (0.4758 ± 0.06088)
FigS6B	Clec7a-OE	1 d	control (3) Clec7a-OE (3)	student's t-test, two tailed	t(4)=10.68, ***p=0.0004	control (1.000± 0.09298) Clec7a-OE (1.709 ± 0.06762)
Figure S7
FigS7C	siClec7a	1 d	Sham (30) siClec7a (33)	student's t-test, two tailed	t(61)=7.293, ***p<0.0001	Sham (0.1515± 0.03823) siClec7a (0.09682 ± 0.01895)
FigS7D	Clec7a-OE	1 d	Sham (31) Clec7a-OE (31)	student's t-test, two tailed	t(60)=2.717, **p=0.0086	Sham (0.1301± 0.03584) Clec7a-OE (0.1618 ± 0.05432)
Figure S8
FigS8B	Clec7a-WB	7 d	Clec7a fl/fl+Sham(6); Clec7a i∆MG+Sham (6); Clec7a fl/fl+tMCAO(6); Clec7a i∆MG+tMCAO (6)	One-way ANOVA, Tukey	F (3,20) = 4.471	Clec7a fl/fl+Sham(1.000 ± 0.2156); Clec7a i∆MG+Sham (0.2324 ± 0.09910); Clec7a fl/fl+tMCAO(2.317 ± 0.2856); Clec7a i∆MG+tMCAO (0.2650 ± 0.1344)	Clec7a fl/fl+Sham vs. Clec7a i∆MG+Sham: ***p < 0.0001 Clec7a fl/fl+Sham vs. Clec7a fl/fl+tMCAO: ***p < 0.0001 Clec7a fl/fl+Sham vs. Clec7a i∆MG+tMCAO: ***p < 0.0001 Clec7a i∆MG+Sham vs. Clec7a fl/fl+tMCAO: ***p < 0.0001 Clec7a i∆MG+Sham vs. Clec7a i∆MG+tMCAO: p = 0.9915 Clec7a fl/fl+tMCAO vs. Clec7a i∆MG+tMCAO: ***p < 0.0001
FigS8B	Clec7a-qPCR	7 d	Clec7a fl/fl+Sham(5); Clec7a i∆MG+Sham (5); Clec7a fl/fl+tMCAO(5); Clec7a i∆MG+tMCAO (5)	One-way ANOVA, Tukey	F (3,16) = 39.05	Clec7a fl/fl+Sham(1.000 ± 0.2156); Clec7a i∆MG+Sham (0.2324 ± 0.09910); Clec7a fl/fl+tMCAO(2.317 ± 0.2856); Clec7a i∆MG+tMCAO (0.2650 ± 0.1344)	Clec7a fl/fl+Sham vs. Clec7a i∆MG+Sham: **p = 0.0031 Clec7a fl/fl+Sham vs. Clec7a fl/fl+tMCAO: ***p = 0.0003 Clec7a fl/fl+Sham vs. Clec7a i∆MG+tMCAO: *p = 0.0105 Clec7a i∆MG+Sham vs. Clec7a fl/fl+tMCAO: ***p < 0.0001 Clec7a i∆MG+Sham vs. Clec7a i∆MG+tMCAO: p = 0.9321 Clec7a fl/fl+tMCAO vs. Clec7a i∆MG+tMCAO: ***p < 0.0001
FigS9	FJC	7 d	Clec7a fl/fl+Sham(6); Clec7a i∆MG+Sham (6); Clec7a fl/fl+tMCAO(6); Clec7a i∆MG+tMCAO (6)	One-way ANOVA, Tukey	F (3,20) = 7.350	Clec7a fl/fl+Sham(8.833 ± 4.167); Clec7a i∆MG+Sham (8.333 ± 4.761); Clec7a fl/fl+tMCAO(397.3 ± 54.91); Clec7a i∆MG+tMCAO (90.00 ± 25.74)	Clec7a fl/fl+Sham vs. Clec7a i∆MG+Sham: p > 0.9999 Clec7a fl/fl+Sham vs. Clec7a fl/fl+tMCAO: ***p < 0.0001 Clec7a fl/fl+Sham vs. Clec7a i∆MG+tMCAO: ***p = 0.0009 Clec7a i∆MG+Sham vs. Clec7a fl/fl+tMCAO: ***p < 0.0001 Clec7a i∆MG+Sham vs. Clec7a i∆MG+tMCAO: ***p = 0.0008 Clec7a fl/fl+tMCAO vs. Clec7a i∆MG+tMCAO: ***p < 0.0001
Figure S11
Fig11Ai	% area PSD95	7 d	Sham (6) tMCAO (6)	student's t-test, two tailed	t(10)=12.69, ***p < 0.0001	Sham (3.332±0.3064) tMCAO (1.365 ± 0.2243)
Fig11Aii	% area lgals9	7 d	Sham (6) tMCAO (6)	student's t-test, two tailed	t(10)=0.6884, p = 0.5068	Sham (1.445 ± 0.2160) tMCAO (1.538 ± 0.2520)
Fig11Aiii	% area lgals9-PSD95	7 d	Sham (6) tMCAO (6)	student's t-test, two tailed	t(10)=1.566, p = 0.1485	Sham (0.05859 ± 0.02166) tMCAO (0.04131 ± 0.01619)
Fig11Bi	% area Syn	7 d	Sham (6) tMCAO (6)	student's t-test, two tailed	t(10)=4.938, ***p = 0.0006	Sham (2.390 ± 0.2888) tMCAO (1.575 ± 0.2829)
Fig11Bii	% area lgals9	7 d	Sham (6) tMCAO (6)	student's t-test, two tailed	t(10)=0.02860, p = 0.9777	Sham (1.433 ± 0.2834) tMCAO (1.428 ± 0.2988)
Fig11Biii	% area lgals9-Syn	7 d	Sham (6) tMCAO (6)	student's t-test, two tailed	t(10)=1.655, p = 0.1289	Sham (0.02224 ± 0.0006099) tMCAO (0.01638 ± 0.006161)
Figure S12
Fig12Ai	% area MD2	7 d	Sham (6) tMCAO (6)	student's t-test, two tailed	t(10)=11.38, p < 0.0001	Sham (1.395 ± 0.1803) tMCAO (2.969 ± 0.2867)
Fig12Aii	% area C1q	7 d	Sham (6) tMCAO (6)	student's t-test, two tailed	t(10)=7.237, ***p < 0.0001	Sham (0.4053 ± 0.08276) tMCAO (0.9533 ± 0.1660)
Fig12Aiii	% area MD2-C1q	7 d	Sham (6) tMCAO (6)	student's t-test, two tailed	t(10)=0.6039, p = 0.5594	Sham (0.03417 ± 0.01430) tMCAO (0.03933 ± 0.01532)
Fig12Bi	% area MD2	7 d	Sham (6) tMCAO (6)	student's t-test, two tailed	t(10)=7.229, ***p < 0.0001	Sham (1.373 ± 0.3137) tMCAO (2.711 ± 0.3272)
Fig12Bii	% area C3	7 d	Sham (6) tMCAO (6)	student's t-test, two tailed	t(10)=1.274, p = 0.2314	Sham (0.7580 ± 0.1353) tMCAO (0.8667 ± 0.1592)
Fig12Biii	% area MD2-C3	7 d	Sham (6) tMCAO (6)	student's t-test, two tailed	t(10)=0.1663, p = 0.8713	Sham (0.01508 ± 0.005425) tMCAO (0.01555 ± 0.004222)
Fig12Ci	% area MD2	7 d	Sham (6) tMCAO (6)	student's t-test, two tailed	t(10)=10.55, ***p < 0.0001	Sham (1.394 ± 0.2510) tMCAO (2.957 ± 0.2620)
Fig12Cii	% area Cd47	7 d	Sham (6) tMCAO (6)	student's t-test, two tailed	t(10)=6.832, ***p < 0.0001	Sham (1.645 ± 0.1343) tMCAO (1.126 ± 0.1285)
Fig12Ciii	% area MD2-Cd47	7 d	Sham (6) tMCAO (6)	student's t-test, two tailed	t(10)=0.9841, p = 0.3483	Sham (0.01483 ± 0.006970) tMCAO (0.02435 ± 0.02265)
